# Supplementary material for: Genomics of cold adaptations in the Antarctic notothenioid fish radiation
Source: Nat Commun. 2023 Jun 9;14:3412. doi: 10.1038/s41467-023-38567-6 (PMC10256766; doi:10.1038/s41467-023-38567-6)
Supplement: Supplementary file 5 — Supplementary Data 1 [file 41467_2023_38567_MOESM5_ESM.xlsx]

## Sheet: Supplementary Data 1
Number	Species	Family	Assembly	NCBI Taxon ID	Specimen ID	Common name	Preservation	HMW DNA Extraction method	Tissue type	Collection location	Latitude	Lognitude	Date	Sex	Provider	Provider_ID	Other	Biosample ID	Raw data accessions
1	Cottoperca gobio	Bovichtidae	Hybrid	56716	fCotGob3	channel bull blenny	flash frozen	Agarose plugs	white muscle	Falkland Islands/Islas Malvinas	-52.66800	-59.19733	2004-05-31	NA	Detrich H. W. III	5_31_2004	Trawl; ICEFISH 2004 Cruise	SAMEA104242975, SAMEA104242971	ERR2219167,ERR2219168,ERR2219169,ERR2219170,ERR2219171,ERR2219172,ERR2219173,ERR2219174,ERR2219175,ERR2219176,ERR2639757,ERR2639758,ERR2639759,ERR2639760,ERR4179340,ERR4179341,ERR4179342,ERR4179343,ERR4179344 (fCotGob2:ERR4179340,ERR4179341,ERR4179342,ERR4179343,ERR4179344)
2	Bovichtus diacanthus	Bovichtidae	Supernova	483258	fBovDia2	Tristan kipfish	flash frozen	Agarose plugs	blood cells	Tristan da Cunha	-37.08568	-12.33467	2004-07-10	NA	Detrich H. W. III	#1_7_10_2004	Tidepooling; ICEFISH 2004 Cruise	SAMEA104242984	ERR3332402,ERR3332403,ERR3332404,ERR3332405
3	Bovichtus variegatus	Bovichtidae	Supernova	36205	fBovVar2	thornfish	agarose plugs in EDTA	Agarose plugs	blood cells	Otago Harbor, NZ	-45.79	179.72	2008	NA	C-H. Christina Cheng	Bvar1(2008_NZ)		SAMEA104242985	ERR3332398,ERR3332399,ERR3332400,ERR3332401
4	Trematomus bernacchii	Nototheniidae	Hybrid	40690	fTreBer1	emerald notothen	agarose plugs in EDTA	Agarose plugs	blood cells	McMurdo Sound	-77.63	166.41	2011	NA	C-H. Christina Cheng	TbernA(2011_SB/McM)		SAMEA104132834	ERR3168370,ERR3168376,ERR3181742,ERR3181743,ERR3181746,ERR3181747,ERR3181748,ERR3181751,ERR3181752,ERR3181753,ERR3181760,ERR3181763,ERR3197124,ERR3332414,ERR3332415,ERR3332416,ERR3332417
5	Gobionotothen gibberifrons	Nototheniidae	Supernova	36202	fGobGib1	humped notothen	flash frozen	MagAttract	blood cells	Palmer Archipelago, WAP	-63.45	-62.6278	2016-05-21	Female	T. Desvignes, Detrich H. W. III & J.H. Postlethwait	G.gib_2016_013	Trawl	SAMEA104242977	ERR3332534,ERR3332535,ERR3332536,ERR3332537,ERR3595347,ERR3595348,ERR3595349,ERR3595350
6	Lepidonotothen larseni	Nototheniidae	SoapDeNovo	271505	fLepLar1	painted notie	ethanol	MagAttract	fin clip	Palmer Archipelago, WAP	-63.4708	-62.6928	2016-06-11	Female	T. Desvignes, Detrich H. W. III & J.H. Postlethwait	L.lar_2016_1	Trawl	SAMEA104243006	ERR3332485,ERR3332489
7	Lepidonotothen nudifrons	Nototheniidae	Supernova	83203	fLepNud1	yellowfin notie	flash frozen	MagAttract	white muscle	Palmer Archipelago, WAP	-63.4708	-62.6928	2016-09-01	Male	T. Desvignes, Detrich H. W. III & J.H. Postlethwait	L.nud_2016_15	Trawl	SAMEA104277250	ERR3332482,ERR3332486
8	Lepidonotothen squamifrons	Nototheniidae	SoapDeNovo	101496	fLepSqu1	grey notothen	ethanol	MagAttract	spleen	Bismarck strait, WAP	-64.88	63.6	2013	NA	C-H. Christina Cheng	Lsqua3(2013_WAP)		SAMEA104242974	ERR3332483,ERR3332487
9	Notothenia rossii	Nototheniidae	Supernova	101497	fNotRos1	marbled notothen	flash frozen	MagAttract	blood cells	Palmer Archipelago, WAP	-63.4667	-62.65	2016-07-29	Male	T. Desvignes, Detrich H. W. III & J.H. Postlethwait	N.ros_2016_19	Trawl	SAMEA104242995	ERR10297699
10	Trematomus hansoni	Nototheniidae	SoapDeNovo	36196	fTreHan1	striped notothen	ethanol	MagAttract	liver	Palmer Archipelago, WAP	-64.7472	-63.0472	2016-06-18	Male	T. Desvignes, Detrich H. W. III & J.H. Postlethwait	T.han_2016_09	Trawl	SAMEA104243005	ERR3332466,ERR3332467,ERR3332468,ERR3332469
11	Trematomus loennbergii	Nototheniidae	Supernova	40692	fTreLoe1	scaly notothen	ethanol	MagAttract	fin clip	Palmer Archipelago, WAP	-64.7583	-65.5	8/23/2017	Female	T. Desvignes, Detrich H. W. III & J.H. Postlethwait	T.loe_2017_01	Trawl	SAMEA104620414	ERR3332470,ERR3332471,ERR3332472,ERR3332473
12	Trematomus scotti	Nototheniidae	SoapDeNovo	40693	fTreSco1	crowned notothen	ethanol	MagAttract	fin clip	Palmer Archipelago, WAP	-64.7694	-63.0958	2017-07-31	Female	T. Desvignes, Detrich H. W. III & J.H. Postlethwait	T.sco_2017_06	Trawl	SAMEA104620390	ERR3332474,ERR3332475,ERR3332476,ERR3332477,ERR3584584,ERR3584585,ERR3584586,ERR3584587
13	Harpagifer antarcticus	Harpagiferidae	Hybrid	43256	fHarAnt1	Antarctic spiny plunderfish	flash frozen	MagAttract	white muscle	Ryder Bay, Antarctic Peninsula	-67.5905	-68.2886	2007-02-02	NA	Melody Clark			SAMEA104132831	ERR3181744,ERR3181745,ERR3181756,ERR3181757,ERR3181758,ERR3181759,ERR3181761,ERR3181762,ERR3218390,ERR3218391,ERR3332394,ERR3332395,ERR3332396,ERR3332397
14	Histiodraco velifer	Artedidraconidae	Supernova	36208	fHisVel1	barbeled plunderfish	ethanol	Phenol Chloroform	liver	McMurdo Sound	-77.63	163.53	2008	NA	C-H. Christina Cheng	Hvel(2008_McM)		SAMEA104132830	ERR3338760
15	Dolloidraco longedorsalis	Artedidraconidae	SoapDeNovo	202058	fDolLon1	long-finned Dollo’s plunderfish	flash frozen	MagAttract	white muscle	Crystal Sound near Lavoisier Island, WAP	-66.3611	-66.6708	2014-05-09	Male	T. Desvignes & Detrich H. W. III	D.long_2014_2	Trawl; locality called "Banana Trench"	SAMEA104243012	ERR3332478,ERR3332479,ERR3332480,ERR3332481
16	Gymnodraco acuticeps	Bathydraconidae	Hybrid	8218	fGymAcu1	ploughfish	flash frozen	MagAttract	spleen	Palmer Archipelago, WAP	-62.40233	-54.48483	1905-06-28	NA	Detrich H. W. III	Gacu7857 AMLR	Trawl	SAMEA104242997	ERR3151023,ERR3151024,ERR3168367,ERR3168369,ERR3168371,ERR3168372,ERR3168373,ERR3168374,ERR3168375,ERR3181754,ERR3181755,ERR3332442,ERR3332443,ERR3332444,ERR3332445
17	Akarotaxis nudiceps	Bathydraconidae	Supernova	227741	fAkaNud1	NA	flash frozen	MagAttract	white muscle	Palmer Achipelago, WAP	-64.7583	-65.5	8/22/2017	Male	T. Desvignes, Detrich H. W. III & J.H. Postlethwait	A.nud_2017_5	Trawl	SAMEA104620401	ERR3566173,ERR3566174,ERR3566175,ERR3566176
18	Bathydraco marri	Bathydraconidae	SoapDeNovo	12964	fBatMar1	deepwater dragon	flash frozen	MagAttract	white muscle	Crystal Sound near Lavoisier Island, WAP	-66.3611	-66.6708	2014-05-06	Female	T. Desvignes & Detrich H. W. III	B.mar_2014_1	Trawl; locality called "Banana Trench"	SAMEA104243004	ERR3338761
19	Vomeridens infuscipinnis	Bathydraconidae	SoapDeNovo	691752	fVomInf1	NA	flash frozen	MagAttract	spleen	Crystal Sound near Lavoisier Island, WAP	-66.26217	-66.5755	2008-05-15	NA	Detrich H. W. III	V.inf-58 5_15_08	Trawl; locality called "Banana Trench"	SAMEA104243010	ERR3332484,ERR3332488
20	Pseudochaenichthys georgianus	Channichthyidae	Hybrid	52239	fPseGeo1	South Georgia icefish	flash frozen	MagAttract	spleen	Low Island, WAP	-63.46833	-62.66433	2012-03-25	Female	Detrich H. W. III	pgeo4	Trawl	SAMEA104132832	ERR3181749,ERR3181750,ERR3197118,ERR3197119,ERR3197120,ERR3197121,ERR3197122,ERR3197123,ERR3197125,ERR3197126,ERR3197127,ERR3332390,ERR3332391,ERR3332392,ERR3332393,ERR3655551,ERR4021772
21	Chaenodraco wilsoni	Channichthyidae	Supernova	70440	fChaWil1	spiny icefish	flash frozen	MagAttract	white muscle	Palmer Archipelago, WAP	-64.8332	-62.6457	2014-05-08	Female	T. Desvignes & Detrich H. W. III	C.wil-8 (2014)	Trawl	SAMEA104243011	ERR3332438,ERR3332439,ERR3332440,ERR3332441
22	Cryodraco antarcticus	Channichthyidae	Supernova	36192	fCryAnt1	long-fingered icefish	flash frozen	MagAttract	white muscle	Palmer Archipelago, WAP	-64.83908	-62.64402	2012-05-01	NA	Detrich H. W. III	C.ant5_01_12	Trawl	SAMEA104243007	ERR3332458,ERR3332459,ERR3332460,ERR3332461
23	Pagetopsis macropterus	Channichthyidae	Supernova	36194	fPagMac1	NA	flash frozen	MagAttract	white muscle	Andvord Bay, WAP	-64.83908	-62.64402	2012-05-18	NA	Detrich H. W. III	P.mac-5 (2012)	Trawl	SAMEA104242987	ERR3332462,ERR3332463,ERR3332464,ERR3332465
24	Chionobathyscus dewitti	Channichthyidae	SoapDeNovo	70442	fChiDew1	NA	ethanol	MagAttract	fin clip	Crystal Sound near Lavoisier Island, WAP	-66.3611	-66.6708	2014-05-06	Male	T. Desvignes, J.H. Postlethwait & Detrich H. W. III	C.dew_2014_02	Trawl; locality called "Banana Trench"	SAMEA104243014	ERR3338759
Number	Species	Family	Assembly	NCBI Taxon ID	Specimen ID	Common name	Preservation	RNA extraction	Tissue type	Collection location	Latitude	Lognitude	Date	Sex	Provider	Provider_ID	Other	Biosample ID
1	Cottoperca gobio	Bovichtidae	Hybrid	56716	fCotGob1	channel bull blenny	RNALater	RNeasy	brain, muscle, gonad	Falkland Islands/Islas Malvinas	-50.7767	-60.7067	2018-02-26	Female	T. Desvignes, J.H. Postlethwait & Detrich H. W. III	C.gob_2018_1	Trawl	SAMEA104132835	ERR3132342, ERR3132341,ERR3132340
2	Cottoperca gobio	Bovichtidae	Hybrid	56716	fCotGob2	channel bull blenny	flash frozen	RNeasy	spleen	Falkland Islands/Islas Malvinas	-52.42933	-59.97333	2004-06-02	NA	Detrich H. W. III	6_2_2004	Trawl, ICEFISH 2004 Cruise	SAMEA104242971	ERR2639616
3	Trematomus bernacchii	Nototheniidae	Hybrid	40690	fTreBer2	emerald notothen	RNALater	RNeasy	brain, muscle, ovary	Palmer Archipelago, WAP	-64.7647	-64.0794	2018-05-18	Female	T. Desvignes, J.H. Postlethwait & Detrich H. W. III	T.bern_2018_01	Trawl	SAMEA5574019	ERR4556675,ERR4556674, ERR4556673
4	Trematomus bernacchii	Nototheniidae	Hybrid	40690	fTreBer6	emerald notothen	RNALater	RNeasy	testis	Palmer Archipelago, WAP	-64.7647	-64.0794	2018-06-13	Male	T. Desvignes, J.H. Postlethwait & Detrich H. W. III	T.bern_2018_07	Trawl	SAMEA5574021	ERR4556676
5	Gymnodraco acuticeps	Bathydraconidae	Hybrid	8218	fGymAcu3	ploughfish	RNALater	RNeasy	brain, ovary	Palmer Archipelago, WAP	-63.9167	-62.8139	2018-05-15	NA	T. Desvignes, J.H. Postlethwait & Detrich H. W. III	G.acu_2018_03	Trawl	SAMEA5574027	ERR4556678, ERR4556677
