# Supplementary material for: Genomics of cold adaptations in the Antarctic notothenioid fish radiation
Source: Nat Commun. 2023 Jun 9;14:3412. doi: 10.1038/s41467-023-38567-6 (PMC10256766; doi:10.1038/s41467-023-38567-6)
Supplement: Supplementary file 6 — Supplementary Data 2 [file 41467_2023_38567_MOESM6_ESM.xlsx]

## Sheet: Supplementary Data 2
Number	Species	Family	ID	Data Type	Assembly Size	Heterozygosity	Scaffolds total	N50	L50	N90	L90	contigs total	count	N50	L50	N90	L90	BUSCO (v.3)	BUSCO (v.5)	Assembly Accession
1	Cottoperca gobio	Bovichtidae	fCotGob3	PacBio, 10XG, BioNano, HiC	609391784	0.309232	322	25156145	11	14930383	23	606837809	766	5939854	28	530619	157	C:93.4%[S:90.5%,D:2.9%],F:1.3%,M:5.3%,n:4584	C:93.9%[S:92.6%,D:1.3%],F:0.8%,M:5.3%,n:3640	GCA_900634415.1
2	Bovichtus diacanthus	Bovichtidae	fBovDia2	10XG	641789583	0.485071	12443	7334138	26	151166	225	571371413	44872	31686	4844	6180	20346	C:92.9%[S:90.6%,D:2.3%],F:3.5%,M:3.6%,n:4584	C:92.7%[S:92.0%,D:0.7%],F:2.9%,M:4.4%,n:3640	GCA_943590825.1
3	Bovichtus variegatus	Bovichtidae	fBovVar2	10XG	656996731	0.578362	11172	14072178	18	858014	67	574944656	42945	33439	4653	6650	19248	C:93.3%[S:91.2%,D:2.1%],F:3.5%,M:3.2%,n:4584	C:92.8%[S:92.3%,D:0.5%],F:2.6%,M:4.6%,n:3640	GCA_943593645.1
4	Trematomus bernacchii	Nototheniidae	fTreBer1	PacBio, 10XG	867139040	0.475946	864	8748152	27	750360	159	867007379	1795	1391925	161	231801	734	C:96.1%[S:93.6%,D:2.5%],F:1.2%,M:2.7%,n:4584	C:97.5%[S:96.2%,D:1.3%],F:0.5%,M:2.0%,n:3640	GCA_902827165.1
5	Trematomus loennbergii	Nototheniidae	fTreLoe1	10XG	801467617	0.631699	48076	1316339	137	4906	14121	704303078	96157	17282	10313	3144	48204	C:86.5%[S:84.3%,D:2.2%],F:6.5%,M:7.0%,n:4584	C:84.3%[S:83.0%,D:1.3%],F:4.6%,M:11.1%,n:3640	GCA_943590855.1
6	Lepidonotothen larseni	Nototheniidae	fLepLar1	HiSeq	839260107	0.69	841998	3966	36303	264	469776	820391299	1447946	947	201851	228	1012960	C:48.9%[S:47.7%,D:1.2%],F:22.6%,M:28.5%,n:4584	C:43.9%[S:42.8%,D:1.1%],F:14.6%,M:41.5%,n:3640	GCA_943594155.1
7	Lepidonotothen squamifrons	Nototheniidae	fLepSqu1	HiSeq	757706109	0.48	478411	9221	8520	383	172934	743203021	960586	1670	106508	256	589987	C:68.9%[S:67.1%,D:1.8%],F:16.4%,M:14.7%,n:4584	C:63.6%[S:62.7%,D:0.9%],F:13.3%,M:23.1%,n:3640	GCA_943593335.1
8	Trematomus hansoni	Nototheniidae	fTreHan1	HiSeq	708409955	0.44	178347	47362	933	1217	79694	700454115	555728	3020	55024	512	282612	C:72.9%[S:71.1%,D:1.8%],F:13.3%,M:13.8%,n:4584	C:68.8%[S:67.8%,D:1.0%],F:9.5%,M:21.7%,n:3640	GCA_943593355.1
9	Trematomus scotti	Nototheniidae	fTreSco1	HiSeq	833234898	0.62	696803	3495	43318	352	356826	807778436	1335072	1049	172013	233	902324	C:52.7%[S:51.5%,D:1.2%],F:22.6%,M:24.7%,n:4584	C:47.3%[S:46.3%,D:1.0%],F:14.9%,M:37.8%,n:3640	GCA_943590805.1
10	Lepidonotothen nudifrons	Nototheniidae	fLepNud1	10XG	727640906	0.343242	29926	1385158	112	7316	5751	659319899	75985	21367	7962	3818	36337	C:90.1%[S:87.9%,D:2.2%],F:4.8%,M:5.1%,n:4584	C:88.1%[S:87.3%,D:0.8%],F:4.0%,M:7.9%,n:3640	GCA_943590975.1
11	Gobionotothen gibberifrons	Nototheniidae	fGobGib1	10XG	784121524	0.573972	46943	848138	165	4995	14128	698730577	98955	15896	11440	3094	50452	C:84.3%[S:82.2%,D:2.1%],F:7.6%,M:8.1%,n:4584	C:80.7%[S:79.8%,D:0.9%],F:5.8%,M:13.5%,n:3640	GCA_943591055.1
12	Notothenia rossii	Nototheniidae	fNotRos1	10XG	987096595	0.75522	50621	1691959	112	6002	12970	843110692	113752	16621	13645	3304	57669	C:87.4%[S:85.2%,D:2.2%],F:6.1%,M:6.5%,n:4584	C:85.2%[S:84.2%,D:1.0%],F:4.7%,M:10.1%,n:3640	GCA_943590865.1
13	Harpagifer antarcticus	Harpagiferidae	fHarAnt1	PacBio, 10X, BioNano	941524281	0.479763	1541	4997231	54	348761	341	941390269	2579	1048452	246	165881	1097	C:93.3%[S:89.2%,D:4.1%],F:1.2%,M:5.5%,n:4584	C:94.1%[S:92.5%,D:1.6%],F:1.2%,M:4.7%,n:3640	GCA_902827135.1
14	Dolloidraco longedorsalis	Artedidraconidae	fDolLon1	HiSeq	845679036	0.49	492743	37276	890	505	175447	828150919	1089303	1729	112405	249	658120	C:77.6%[S:76.0%,D:1.6%],F:10.6%,M:11.8%,n:4584	C:58.8%[S:58.2%,D:0.6%],F:13.6%,M:27.6%,n:3640	GCA_943591025.1
15	Histiodraco velifer	Artedidraconidae	fHisVel1	10XG	831509016	0.332503	62325	59550	3085	4791	26889	796363596	106194	16241	13183	3317	55007	C:82.6%[S:80.8%,D:1.8%],F:10.3%,M:7.1%,n:4584	C:82.4%[S:81.5%,D:0.9%],F:6.1%,M:11.5%,n:3640	GCA_943590885.1
16	Gymnodraco acuticeps	Bathydraconidae	fGymAcu1	PacBio, 10XG	996929135	0.543511	2618	1921211	132	187370	855	996695871	4185	534614	504	101575	2152	C:93.5%[S:90.8%,D:2.7%],F:1.7%,M:4.8%,n:4584	C:93.5%[S:92.3%,D:1.2%],F:1.3%,M:5.2%,n:3640	GCA_902827175.1
17	Akarotaxis nudiceps	Bathydraconidae	fAkaNud1	10XG	844240027	1.07138	83165	67980	1851	3432	35982	761179273	136381	11955	16821	2362	72165	C:78.9%[S:76.6%,D:2.3%],F:10.6%,M:10.5%,n:4584	C:75.2%[S:74.0%,D:1.2%],F:7.8%,M:17.0%,n:3640	GCA_943590845.1
18	Bathydraco marri	Bathydraconidae	fBatMar1	HiSeq	889789811	0.53	688793	4887	40705	364	328497	837958663	1536246	948	191377	221	1044930	C:54.4%[S:53.2%,D:1.2%],F:23.8%,M:21.8%,n:4584	C:52.6%[S:51.7%,D:0.9%],F:14.6%,M:32.8%,n:3640	GCA_943591095.1
19	Vomeridens infuscipinnis	Bathydraconidae	fVomInf1	HiSeq	832671547	0.38	507682	7708	11885	492	199262	806859220	1075200	1882	87419	244	649096	C:71.5%[S:70.1%,D:1.4%],F:14.4%,M:14.1%,n:4584	C:68.6%[S:67.7%,D:0.9%],F:10.1%,M:21.3%,n:3640	GCA_943590875.1
20	Pseudochaenichthys georgianus	Channichthyidae	fPseGeo1	PacBio, 10XG, HiC	1026151736	0.240467	1563	42832159	11	1456900	25	1025462026	4023	662925	431	112283	1863	C:94.0%[S:91.1%,D:2.9%],F:1.4%,M:4.6%,n:4584	C:94.1%[S:93.1%,D:1.0%],F:1.2%,M:4.7%,n:3640	GCA_902827115.1
21	Chaenodraco wilsoni	Channichthyidae	fChaWil1	10XG	956362274	0.999921	61567	943082	194	5046	19358	790306721	111569	15823	13494	3143	56066	C:82.7%[S:80.6%,D:2.1%],F:8.4%,M:8.9%,n:4584	C:80.0%[S:78.8%,D:1.2%],F:6.9%,M:13.1%,n:3640	GCA_943593825.1
22	Cryodraco antarcticus	Channichthyidae	fCryAnt1	10XG	944118312	0.595971	46843	809583	257	6423	11901	819372035	104704	17342	12944	3594	52427	C:85.4%[S:83.3%,D:2.1%],F:7.2%,M:7.4%,n:4584	C:82.5%[S:81.5%,D:1.0%],F:5.9%,M:11.6%,n:3640	GCA_943590835.1
23	Pagetopsis macropterus	Channichthyidae	fPagMac1	10XG	957852084	0.597679	58353	485571	405	5311	18474	821450799	113079	15553	14632	3323	58071	C:84.3%[S:81.8%,D:2.5%],F:7.4%,M:8.3%,n:4584	C:80.5%[S:79.6%,D:0.9%],F:6.0%,M:13.5%,n:3640	GCA_943590895.1
24	Chionobathyscus dewitti	Channichthyidae	fChiDew1	HiSeq	899757586	0.4	555224	5842	21868	524	236178	843230719	1377319	1206	146524	227	890824	C:69.3%[S:67.6%,D:1.7%],F:15.8%,M:14.9%,n:4584	C:64.5%[S:63.8%,D:0.7%],F:10.9%,M:24.6%,n:3640	GCA_943594065.1
