# Supplementary material for: Genomics of cold adaptations in the Antarctic notothenioid fish radiation
Source: Nat Commun. 2023 Jun 9;14:3412. doi: 10.1038/s41467-023-38567-6 (PMC10256766; doi:10.1038/s41467-023-38567-6)
Supplement: Supplementary file 7 — Supplementary Data 3 [file 41467_2023_38567_MOESM7_ESM.xlsx]

## Sheet: Supplementary Data 3
Number	Species	Family	ID	Version	SyntenyWith	contigs total	count	N50	L50	N90	L90	BUSCO.v5
1	Lepidonotothen larseni	Nototheniinae	fLepLar1	Soap	fTreBer	838171116	852951	3948	47376	264	481142	C:41.5%[S:40.3%,D:1.2%],F:15.2%,M:43.3%,n:3640
				Synteny.dec		839260107	841998	3966	36303	264	469776	C:43.9%[S:42.8%,D:1.1%],F:14.6%,M:41.5%,n:3640
2	Lepidonotothen squamifrons	Nototheniinae	fLepSqu1	Soap	fTreBer	755945209	496020	7682	25126	381	191003	C:58.1%[S:57.2%,D:0.9%],F:15.0%,M:26.9%,n:3640
				Synteny.dec		757706109	478411	9221	8520	383	172934	C:63.6%[S:62.7%,D:0.9%],F:13.3%,M:23.1%,n:3640
3	Trematomus hansoni	Nototheniinae	fTreHan1	Soap	fTreBer	706194855	200498	9170	18193	1214	102022	C:58.6%[S:57.6%,D:1.0%],F:13.2%,M:28.2%,n:3640
				Synteny.dec		708409955	178347	47362	933	1217	79694	C:68.8%[S:67.8%,D:1.0%],F:9.5%,M:21.7%,n:3640
4	Trematomus scotti	Nototheniinae	fTreSco1	Soap	fTreBer	832265698	706495	3485	53139	351	366794	C:44.4%[S:43.5%,D:0.9%],F:15.5%,M:40.1%,n:3640
				Synteny.dec		833234898	696803	3495	43318	352	356826	C:47.3%[S:46.3%,D:1.0%],F:14.9%,M:37.8%,n:3640
5	Dolloidraco longedorsalis	Artedidraconidae	fDolLon1	Soap	fHarAnt	847459388	527656	6896	29934	503	209345	C:58.8%[S:58.2%,D:0.6%],F:13.6%,M:27.6%,n:3640
				Synteny.dec		845679036	492743	37276	890	505	175447	C:71.3%[S:70.5%,D:0.8%],F:9.7%,M:19.0%,n:3640
6	Bathydraco marri	Bathydraconidae	fBatMar1	Soap	fGymAcu	889789811	688793	4887	40705	364	328497	C:52.6%[S:51.7%,D:0.9%],F:14.6%,M:32.8%,n:3640
7	Vomeridens infuscipinnis	Bathydraconidae	fVomInf1	Soap	fGymAcu	831380413	520593	7155	24495	492	212435	C:62.8%[S:62.0%,D:0.8%],F:12.2%,M:25.0%,n:3640
				Synteny.dec		832671547	507682	7708	11885	492	199262	C:68.6%[S:67.7%,D:0.9%],F:10.1%,M:21.3%,n:3640
8	Chionobathyscus dewitti	Channichthyidae	fChiDew1	Soap	fPseGeo	898426770	568608	5716	35252	523	249825	C:58.8%[S:58.0%,D:0.8%],F:13.2%,M:28.0%,n:3640
				Synteny.dec		899757586	555224	5842	21868	524	236178	C:64.5%[S:63.8%,D:0.7%],F:10.9%,M:24.6%,n:3640
