# Supplementary material for: Genomics of cold adaptations in the Antarctic notothenioid fish radiation
Source: Nat Commun. 2023 Jun 9;14:3412. doi: 10.1038/s41467-023-38567-6 (PMC10256766; doi:10.1038/s41467-023-38567-6)
Supplement: Supplementary file 8 — Supplementary Data 4 [file 41467_2023_38567_MOESM8_ESM.xlsx]

## Sheet: Supplementary Data 4
Species	Browser	Coding genes	NC genes	Small NC genes	Long NC genes	Misc NC genes	Pseudogenes	Gene transcripts	Assembly
C. gobio	Ensembl	21662	2823	1068	1724	31	278	60811	fCotGob3.1, GCA_900634415.1
T. bernacchii	Ensembl rapid	24393	1486	835	594	57	254	63802	fTreBer1, GCA_902827165.1
H. antarcticus	Ensembl rapid	23146	1766	1270	476	20	365	57031	fHarAnt1,GCA_902827135.1
G. acuticeps	Ensembl rapid	24091	1626	727	849	50	333	62549	fGymAcu1.1, GCA_902827175.1
P. georgianus	Ensembl rapid	23222	1575	929	613	33	312	61709	fPseGeo1.1, GCA_902827115.1
