# Supplementary material for: Genomics of cold adaptations in the Antarctic notothenioid fish radiation
Source: Nat Commun. 2023 Jun 9;14:3412. doi: 10.1038/s41467-023-38567-6 (PMC10256766; doi:10.1038/s41467-023-38567-6)
Supplement: Supplementary file 9 — Supplementary Data 5 [file 41467_2023_38567_MOESM9_ESM.xlsx]

## Sheet: Supplementary Data 5
		% of genome
	Species	B. diacanthus	B. variegatus	C. gobio	T. bernachii	T. loenbergii	L. nudiceps	N. rossii	G. gibberifrons	H. antarcticus	H. velifer	A. nudiceps	G. acuticeps	C. wilsoni	C. antarcticus	P. macropterus	P. georgianus	B. marri	C. dewitti	L. larseni	L. squamifrons	T. hansoni	T. scotti	D. longedorsalis	V. infuscipinnis
Class	Family
Retroelements		3.2	3.08	7.3	12.79	9.38	7.93	11.75	10.58	19.43	13.66	12.19	19.45	13.47	15.06	15.36	21.55	9.75	12.02	7.31	7.02	8.16	7.37	10.38	10.82
SINE		0.17	0.17	0.21	0.23	0.19	0.2	0.16	0.18	0.2	0.2	0.2	0.19	0.18	0.18	0.18	0.19	0.24	0.22	0.23	0.23	0.24	0.24	0.24	0.24
	Penelope	0.02	0.02	0.04	0.04	0.03	0.03	0.04	0.03	0.04	0.03	0.03	0.04	0.04	0.04	0.04	0.06	0.04	0.05	0.03	0.03	0.03	0.03	0.03	0.04
LINE		2.06	1.95	4.89	6.43	5.2	4.6	6.08	5.51	10.99	7.59	6.7	9.49	7.12	7.86	7.84	10.36	4.99	5.84	4.14	4.02	4.53	4.14	5.18	5.51
	L2/CR1/Rex	1.26	1.26	2.65	4.88	3.95	3.57	4.42	4.27	8.39	6.05	5.38	7.53	5.67	6.24	6.22	8	3.86	4.58	3.2	3.08	3.46	3.21	3.96	4.27
	R1/LOA/Jockey	0.03	0.04	0.04	0.71	0.6	0.48	0.52	0.39	0.55	0.4	0.41	0.48	0.35	0.38	0.37	0.48	0.34	0.37	0.36	0.32	0.42	0.34	0.37	0.37
	R2/R4/NeSL	0.02	0.02	0.01	0.08	0.07	0.07	0.07	0.06	0.08	0.13	0.08	0.08	0.12	0.11	0.09	0.2	0.07	0.09	0.06	0.05	0.06	0.06	0.09	0.08
	RTE/Bov-B	0.4	0.28	1.34	0.19	0.17	0.15	0.46	0.33	0.83	0.47	0.34	0.71	0.43	0.51	0.53	0.89	0.2	0.25	0.16	0.16	0.18	0.15	0.24	0.24
	L1/CIN4	0.24	0.24	0.65	0.36	0.27	0.23	0.41	0.32	0.93	0.36	0.35	0.45	0.35	0.39	0.38	0.49	0.34	0.38	0.26	0.31	0.29	0.27	0.36	0.37
LTR		0.97	0.96	2.2	6.13	3.98	3.12	5.51	4.89	8.24	5.87	5.29	9.78	6.17	7.02	7.34	10.99	4.53	5.95	2.94	2.76	3.39	2.99	4.96	5.06
	BEL/Pao	0.05	0.05	0.1	0.46	0.35	0.22	0.43	0.32	0.4	0.41	0.46	0.76	0.48	0.5	0.55	0.75	0.41	0.54	0.25	0.25	0.28	0.26	0.45	0.44
	Ty1/Copia	0.01	0.01	0.01	0.2	0.13	0.14	0.35	0.17	0.24	0.23	0.26	0.38	0.36	0.39	0.43	0.52	0.16	0.23	0.11	0.1	0.12	0.11	0.17	0.18
	Gypsy/DIRS1	0.56	0.55	1.18	2.67	1.95	1.5	2.77	2.63	4.09	2.85	2.38	4.13	3.3	3.86	3.91	5.43	2.21	3.05	1.44	1.38	1.64	1.45	2.48	2.56
	Retroviral	0.14	0.15	0.45	0.8	0.58	0.37	0.73	0.63	1.17	0.92	0.98	1.52	0.7	0.75	0.95	1.53	0.46	0.62	0.31	0.27	0.35	0.3	0.52	0.51
DNA transposons		4.3	4.2	6.49	14.25	11.4	11.05	15.2	12.26	17.24	16.61	15.17	19.86	14.65	15.45	15.44	19.04	2.13	13.77	10	9.65	10.89	10.01	12.92	13.38
	hobo-Activator	2.39	2.34	3.62	6.98	5.61	5.27	8.27	6.36	8.47	9.11	8.18	11.27	8	8.32	8.27	10.04	6.85	7.78	5.14	4.92	5.56	5.21	7.23	7.55
	Tc1-IS630-Pogo	0.46	0.42	0.95	0.34	0.3	0.3	0.93	0.55	1.47	0.93	0.71	0.82	0.7	0.75	0.72	0.84	0.43	0.57	0.33	0.33	0.36	0.34	0.5	0.49
	PiggyBac	0.08	0.08	0.13	0.34	0.29	0.27	0.23	0.26	0.45	0.44	0.29	0.4	0.29	0.31	0.28	0.36	0.31	0.33	0.29	0.28	0.32	0.29	0.32	0.33
	Tourist/Harbinger	0.17	0.17	0.15	1.25	1.03	0.91	0.74	1	0.66	0.8	0.79	0.9	0.81	0.85	0.82	0.89	0.6	0.73	0.62	0.56	0.7	0.59	0.64	0.68
	Other	0.07	0.07	0.07	0.48	0.38	0.39	0.52	0.24	0.73	0.72	0.78	1.05	0.7	0.72	0.74	0.94	0.26	0.38	0.19	0.18	0.21	0.18	0.29	0.33
	Helitrons	0.04	0.04	0.04	0.48	0.31	0.29	0.23	0.23	0.23	0.25	0.22	0.25	0.2	0.2	0.19	0.24	0.22	0.23	0.24	0.21	0.27	0.24	0.24	0.25
Unclassified		2.76	2.74	3.62	11.66	9.22	8.5	8.62	8.41	9.62	9.77	8.8	10.82	8.1	8.58	8.57	10.48	8.13	8.48	7.5	7.01	8.36	7.48	8.58	8.78
Total interspersed		10.25	10.03	17.41	38.7	30	27.47	35.58	31.26	46.29	40.04	36.16	50.14	36.22	39.09	39.37	51.07	30.02	34.28	24.8	23.68	27.4	24.86	31.87	32.98
Other		2.75	2.76	4.25	3.53	2.32	2.49	2.08	2.24	2.6	2.1	2.03	2.63	1.7	1.9	1.79	2.94	2.8	2.86	3.04	3.19	3.01	3.1	2.83	2.83
	Small RNA	0.04	0.04	0.1	0.06	0.02	0.02	0.02	0.02	0.06	0.02	0.02	0.04	0.01	0.02	0.02	0.06	0.03	0.03	0.02	0.02	0.02	0.03	0.03	0.03
	Satellites	0.04	0.05	0.27	0.96	0.78	0.8	0.55	0.61	0.63	0.64	0.59	0.63	0.48	0.51	0.48	0.57	0.71	0.66	0.8	0.83	0.83	0.8	0.75	0.73
	Simple repeats	2.36	2.36	3.55	2.35	1.37	1.5	1.38	1.46	1.78	1.3	1.28	1.84	1.09	1.25	1.17	2.19	1.89	2.01	2.03	2.14	1.97	2.08	1.88	1.9
	Low complexity	0.31	0.31	0.33	0.16	0.15	0.17	0.13	0.15	0.13	0.14	0.14	0.12	0.12	0.12	0.12	0.12	0.17	0.16	0.19	0.2	0.19	0.19	0.17	0.17
Total (%) (Interspersed & Other)		13	12.79	21.66	42.23	32.32	29.96	37.66	33.5	48.89	42.14	38.19	52.77	37.92	40.99	41.16	54.01	32.82	37.14	27.84	26.87	30.41	27.96	34.7	35.81
