# Supplementary material for: Genomics of cold adaptations in the Antarctic notothenioid fish radiation
Source: Nat Commun. 2023 Jun 9;14:3412. doi: 10.1038/s41467-023-38567-6 (PMC10256766; doi:10.1038/s41467-023-38567-6)
Supplement: Supplementary file 10 — Supplementary Data 6 [file 41467_2023_38567_MOESM10_ESM.xlsx]

## Sheet: Supplementary Sata 6
Assembly	Number of cells	base pairs	Number of reads	average read length	standard deviation	fraction unique	A	C	G	T	N50	longest	bp / cell	platform	instrument	coverage (bp/genome size)
fCotGob3	10	48487605171	5762062	8414	6894	84.1	0.282	0.22	0.2	0.298	13612	211655	4.84876e+09	PacBio	Sequel	75.3186
fTreBer1	13	51052438429	4734100	10783	10010	93.4	0.28	0.217	0.209	0.294	18323	156866	3.92711e+09	PacBio	Sequel	45.8973
fHarAnt1	10	55627495526	4752536	11704	10408	91.4	0.278	0.22	0.209	0.293	19646	111247	5.56275e+09	PacBio	Sequel	66.9239
fGymAcu1	11	50563184447	4846050	10433	9590	92.1	0.279	0.218	0.212	0.292	17710	86231	4.59665e+09	PacBio	Sequel	41.8151
fPseGeo1	11	53482005971	7440828	7187	5327	68.1	0.275	0.222	0.213	0.29	9839	114893	4.862e+09	PacBio	Sequel	92.9041
