# Supplementary material for: Genomics of cold adaptations in the Antarctic notothenioid fish radiation
Source: Nat Commun. 2023 Jun 9;14:3412. doi: 10.1038/s41467-023-38567-6 (PMC10256766; doi:10.1038/s41467-023-38567-6)
Supplement: Supplementary file 11 — Supplementary Data 7 [file 41467_2023_38567_MOESM11_ESM.zip]

Archive with 8 entries (8 files):
- Source_data_2.fas
- __MACOSX/._Source_data_2.fas
- Source_data_3.fas
- __MACOSX/._Source_data_3.fas
- Source_data_4.fas
- __MACOSX/._Source_data_4.fas
- Source_data_5.fas
- __MACOSX/._Source_data_5.fas
