# Supplementary material for: Genomics of cold adaptations in the Antarctic notothenioid fish radiation
Source: Nat Commun. 2023 Jun 9;14:3412. doi: 10.1038/s41467-023-38567-6 (PMC10256766; doi:10.1038/s41467-023-38567-6)
Supplement: Supplementary file 11 — Supplementary Data 7 [file 41467_2023_38567_MOESM11_ESM.zip › Source_data_2.fas]

>EleMac_hbala1
M---LSKKEKKLIAKIWESLTPVAEDIGADALLRMFACFPGTKTYFSHL-DISRGSPHLRSHGKKIILAIAEGAKDISQL
TVTLAPLQTMHAYQLRIDPTNFKLLSHCMLVALSCHMGDDFTAVVHAAMDKYLSAFAAVLAEKYR

>DisMaw_hbala1
M---LSNQEKMLIVQIWEKLTPVAEEIGADALLRMFACFPGSKTYFSHL-DISRGSPHLLSLGKKIVLALAEGSKDISQL
TVTLAPLQIMHAYQLRIDPTNFKLLSHCMLVALSCHMRDDFTAVAHAAMDKYLSAFAAVLAEKYR

>TreBer_hbala1
M---LSNKEKMLIAEIWERLIPVAEEIGADALLRMFACFPGSKTYFSHL-DISRGSPHLLSHGKKIVLAFAEGSKDISQL
TVTLTPLQIMHAYQLRIDPTNFKLLSHCMLVALSCHMRDDFTAVAHAAMDKYLSAFAAVLAEKYR

>GymAcu_hbala1
M---LSNKEKMLIVEIWESLTPVAEEIGADALLRMFACFPGSKTYFSHL-DISRGSPHLLSHGKKIVLALAEGSKDISQL
IVTLTPLQIMHAYQLRIDPTNFKLLSHCMLVALSCLMRDDFTAVAHAAMDKYLSAFAAVLAEKYR

>HarAnt_hbala1
M---LSNKEKMLIAEIWESLTPVAEEIGADALLRMFACFPGSKTYFSHL-DISRGSPHLLSHGKKIVLALAEGSKDISQL
TVTLAPLQIMHADQLRIDPTNFKLLSHCMLVALSCHMRDDFTAVAHAAMDKYLSAFAAVLAEKYR

>PerFla_hbala1
M---LSAREKELIAEIWDRLTPVAEDIGAEALLRMFATEPGSKTYFSHL-DISPSSAHLRSHGKKIVLAIAEGAKDISQL
AVTLGPLQTLHAYQLRIDPTNFKFFSHCMLVTLAAHMRNDFTPVAHAAMDKYLSAFAAVLAEKFR

>CotGob_hbala1
M---LSKKERELISEIWGRLTPVAEDIGAEALLRMFASFPGTKTYFSHL-DISFRSAHLLSHGKKIVLAIAEGAKDISQL
TVTLAPLQTLHAYQLRIDPTNFKLFSHCMLVTLACHMGEDFTPTAHAAMDKYLSAFAAVLAEKYR

>PerFla_hbala2
M--SLSDKDKTAVKALWGKISKSADVVGAEALGRMLVVYPQTKTYFAHWPDMSPGSEPVKAHGKKVMGGLTLAVSKIDDL
KAGLLELSEQHAFTLRVDPANFKILSHCILVELATIFPKEFTPEAHLSYDKFFTAVALALAERYR

>HarAnt_hbala2
M--SLSEKDKAAVKVLWSKISKSADVIGHDAVHRMIVVYPQTKTYFSKWTDLSASSPQVKAHGKKVMSGIALAVSHVDDL
KTGLTDLSELHALKLRVDPANFKIMNHCIMVVISAMFPKDFTPETHLSVDKFLSAVTLALIEKYR

>CotGob_hbala2
M--SLTEKDKAAVRALWGKISKSADAIGADALSRMLFVYPQTKTYFTHWPDLSPGSVHVKKHGKNVMGGIALAVSKIDDL
TNGLMELSEQHAYQLRVDPANFKILSHCILVVVSIMYPKDFTPEAHVSLDKFLSGVSLALAERYR

>EleMac_hbala2
M--SLSDKDKAAVKLLWSKISKSSDAIGNDALSRMIVVYPQTKTYFAHWPDLSPGSPHVKAHGKTVMGGIALAVSKIDDL
RAGLLDLSEQHAYKLRVDPANFKILSHCILVVISMMFPKDFTPEAHVSLDKFLSGVSLALSERYR

>GymAcu_hbala2
M--SLSDKDKAAVRALWSTISKSSDAIGNDALSRMIVVYPQTKIYFSHWPEVIPGSIHIKEHGKKVMGGIELAVSKIDDL
KTGLFELSEQHAFKLRVDPGNFKILNHCILVVIATMFPKEFTPEAHVSLDKFLSGVALALAERYR

>DisMaw_hbala2
M--SLSDKDKAAVIALWNKIGKSADVIGNDALSRMIVVYPETKTYFSHWPDLAPGSPHIKAHGKKVMGGIALAVTKIDDL
KAGLSELSEQHAYKLRVDPSNFKILNHCILVVISIMFPKEFTPDAHVSLDKFLSGVALALAERYR

>TreBer_hbala2
MQAHLSDKDKAAVRALWSKIGKSADAIGNDALSRMIVVYPQTKTYFSHWPDVTPGSPHIKAHGKKVMGGIALAVSKIDDL
KTGLMELSEQHAYKLRVDPANFKILNHCILVVISTMFPKEFTPEAHVSLDKFLSGVALALAERYR
