# Supplementary material for: Genomics of cold adaptations in the Antarctic notothenioid fish radiation
Source: Nat Commun. 2023 Jun 9;14:3412. doi: 10.1038/s41467-023-38567-6 (PMC10256766; doi:10.1038/s41467-023-38567-6)
Supplement: Supplementary file 11 — Supplementary Data 7 [file 41467_2023_38567_MOESM11_ESM.zip › Source_data_3.fas]

>PerFla_hbbla1
MVKWTDEERKVINNIFSNLDYDDIGPKALRRCLVVYPWTQRHFSSFGDLSSPAAIMKNAK
VAAHGVKVLHGLDRALKNMDNIKATYTELSILHSEKLHVDPDNFRVLADCLTITIAAKMG
DSFTAATQAIFQKFLCVVVSALGRQYH
>CotGob_hbbla1
MVEWTVKERSIISSIFSNLDYEDVGPKALCRCLIVYPWTQRHFSTFGNLYDAEAIKTNAN
IAAHGIKVLHGLDLAVKNMDNIKEAYTKLSTLHSEKLHVDPDNFKVLVDCLTIVVAAKMG
SDFKPDVQATFQKFLAAVVSALGKQYH
>EleMac_hbbla1_1
MVEWTDQERATISSIFGSLDYDDIGPKALSRCLIVYPWTQRHFGSFGNLYNAEAIIGNQK
VAAHGIKVLHGLDRAVKNMDNIKEIYAELSILHSEKLHVDPDNFKVLADCLTIVVAAKMG
SGFNPGTQATFQKFLAVVVSALGKQYH
>EleMac_hbbla1_2
MVEWTEQERAIITSIYSNVDYDDIGPKALSRCLIVYPWTQRHFGSFGNLYNAEAIMGNPN
VAAHGIKVLHGLDRAVKNMDNIKETYAELSILHSEKLHVDPDNFRVLADCITIVVAAKMG
SAFTPETQAAFQKFLAVVVSALGKQYH
>DisMaw_hbbla1_1
MVHWTEKERSIITGIFSHMDYEDIGPKALCRCLVVYPWTQRYFSCFGNLYNAEAIMGNAN
VAAHGIKVLHGLDRGVKNMDNIAATYAELSILHSEKLHVDPDNFKVLSDCITIVVAAKMG
HAFNAETQAAFQKFLAVVVSALGKQYH
>DisMaw_hbbla1_2
MVEWTEQERAIITSIYSHVDYDDIGPKALSRCLVGYPWTQRHFGCFGNLYNAEAIMGNAN
VAAHGIKVLHGLDRGVKNMDDIKGTYAELSILHSEKLHVDPDNFKVLSDCITIVVAAKMG
HAFTPETQAAFQKFLAAVVSALGKQYH
>TreBer_hbbla1
MVEWTDKERSIISDIFSHMDYDDIGPKALSRCLIVYPWTQRHFSGFGNLYNAEAIIGNAN
VAAHGIKVLHGLDRGVKNMDNIAATYADLSTLHSEKLHVDPDNFKVLSDCITIVLAAKMG
HAFTAETQGAFQKFLAVVVSALGKQYH
>HarAnt_hbbla1
MVHWSECERSIIKDIFAHLDYEDIGPKALVRCLIVYPWTQRYFSGFGDLHNAEAITANAK
VAEHGSKVLHGLDIGLKNMDNIVAAYSQLSTLHAETLHVDPDNFKVLHDCIVITVAAKLG
NAFTAEKQAAFHKFLAVVVAGLSKQYN
>GymAcu_hbbla1
MVNWTKTEKATITDIFSHLDYDDIGPKALSRCLIVYPWTQRYFSGFGNLYNAAAIIGNAK
VAEHGIKVLHGLDLGLKKMDNIEAAYADLSSLHSEKLHVDPDNFKVLSDCITIVLAAKLG
SAFTAETQATFQKFLGAVMSALGKQYH
