# Supplementary material for: Genomics of cold adaptations in the Antarctic notothenioid fish radiation
Source: Nat Commun. 2023 Jun 9;14:3412. doi: 10.1038/s41467-023-38567-6 (PMC10256766; doi:10.1038/s41467-023-38567-6)
Supplement: Supplementary file 11 — Supplementary Data 7 [file 41467_2023_38567_MOESM11_ESM.zip › Source_data_4.fas]

>PerFla_hbamn1_1
MTTLTAKDKDAVRTFWAKVSGKEEDIGTDAVARMLAVYPQTKTYFAHWKDLSPSSPSARK
HGITVMKGVADAVSKIDDLKGGLLGLSELHAFTLRVDPANFKILSHCLLVVLSIMFPNDF
TPEAHVALDKFLAAVALALAEKYR
>PerFla_hbamn1_2
MTTLTAKDKDAVRTFWAKVSGKEEDIGTDAVARMLAVYPQTKTYFAHWKDLSPSSPSARK
HGITVMKGVADAVSKIDDLKGGLLTLSELHAFTLRVDPANFKILSHCLLVVLSIKFPNDF
TPEAHVALDKFLAAVALALAEKYR
>PerFla_hbamn1_3
MTTLTAKDKDAVRTFWAKVSGKEEDIGTDAVARMLAVYPQTKTYFAHWKDLSPSSPSARK
HGITVMKGVADAVSKIDDLKGGLLTLSELHAFTLRVDPANFKILSHCLLVVLSIKFPNDF
TPEAHVALDKFLAAVALALAEKYR
>PerFla_hbamn1_4
MTTLTAKDKDAVRTFWAKVSGKEEDIGTDAVARMLAVYPQTKTYFSHWKDLSPSSPSARK
HGITVMKGVADAVSKIDDLKGGLLTLSELHAFTLRVDPANFKILSHCLLVVLSIKFPNDF
TPEAHVALDKFLAAVALALAEKYR
>CotGob_hbamn1_3
MTTLSVKDKDTVKAFWAKVSGNADEIGADAVARMLVVYPQTKTYFSHWKDQSPNSPAVRK
HGVTVMLGIGEAVAKIDDLKAGLASLSELHAFTLRVDPANFKILSHCILVVMATMFPNEF
TPEVHVSLDKFLASVALALSEKYR
>CotGob_hbamn1_4
MTTLSVKDKDTVKAFWAKVSGNADEIGADAVARMLVVYPQTKTYFSHWKDQSPNSPAVRK
HGVTVMLGVGEAVAKIDDLKAGLASLSELHAFTLRVDPANFKILSHCILVVMATMFPNEF
TPEVHVSLDKFLASVALALSEKYR
>CotGob_hbamn1_8
MTTLSVKDKDTVKAFWAQVSGKAEEIGTDAVARMLVVYPQTKTYFSHWKDQSPNSPAARK
HGVTVMLGVGEAVAKIDDLKAGLVGLSELHAFTLRVDPANFKILSHCILVVMATMFPNIF
TPEVHVSLDKFLAALALALSEKYR
>CotGob_hbamn1_9
MTTLSVKDKDTVKAFWAQVSGKAEEIGTDAVARMLVVYPQTKTYFSHWKDQSPNSPAARK
HGVTVMLGVGEAVAKIDDLKEGLVGLSELHAFTLRVDPANFKIISHCILVVMATMFPNKF
TPEVHVSLDKFLAALALALSEKYR
>CotGob_hbamn1_5
MTTLSVKDKDTVKAFWAQVSGKAEEIGTDAVARMLVVYPQTKTYFSHWKDQSPNSPAARK
HGVTVMLGVGEAVAKIDDLKAGLVGLSELHAFTLRVDPANFKIISHCILVVMATMFPNEF
TPEVHVSLDKFLAALALALSEKYR
>CotGob_hbamn1_7
MTTLSVKDKDTVKAFWAQVSGKAEEIGTDAVARMLVVYPQTKTYFSHWKDQSPNSPAARK
HGVTVMLGVGEAVAKIDDLKAGLVGLSELHAFTLRVDPANFKIISHCILVVMATMFPNEF
TPEVHVSLDKFLAALALALSEKYR
>CotGob_hbamn1_6
MTTLSVKDKDTVKAFWAQVSGKAEEIGTDAVARMLVVYPQTKTYFSHWKDQSPNSPAARK
HGVTVMLGVGEAVAKIDDLKEGLVGLSELHAFTLRVDPANFKIISHCILVVMATMFPNEF
TPEVHVSLDKFLAALALALSEKYR
>EleMac_hbamn1_1
MTTLTAKDKQTVKDFWAKVSGKSEDIGAAAVARMLVVYPQTKTYFSHWQDQSPNSPNARK
HGVTVMMGVGDAVTKIDDLKAGLMELSELHAFTLRVDPANFKILSHNILVVMATMFPNEF
TPEVHVSLDKFLAAVSLALSEKYR
>EleMac_hbamn1_2
MTTLTAKDKQTVKDFWAKVSGKSEDIGAAAVARMLVVYPQTKTYFSHWQDQSPNSPNARK
HGITVMMGVGDAVTKIDDLGAGLMELSELHAFTLRVDPANFKILSHNILVVMATMFPNEF
TPEVHVSLDKFLAAVALALAEKYR
>GymAcu_hbamn1_3
MTTLTAKDKQTVKAFWAKVSGKSEDIGADAVARMLVVYPQTKIYFSHWPDQSPNSPAARK
HGITVMMGVGDAVTKMDDLKEGLKELSQLHAFTLRVDPGNFKILSHNILVVMAVMFPTDF
TPDVHVSLDKFLAAVSLALSEKYR
>GymAcu_hbamn1_6
MTTLTAKDKQTVKAFWAKVSGKSEDIGADAVARMLVVYPQTKIYFSHWPDQSPNSPAARK
HGITVMMGVGDAVTKMDDLKEGLKELSQLHAFTLRVDPGNFKILSHNILVVMAVMFPTDF
TPDVHVSLDKFLAAVSLALSEKYR
>GymAcu_hbamn1_7
MTTLTAKDKQTVKAFWAKVSGKSEDIGADAVARMLVVYPQTKIYFSHWPDQSPNSPAARK
HGITVMMGVGDAVTKMDDLKEGLKELSQLHAFTLRVDPGNFKILSHNILVVMAVMFPTDF
TPDVHVSLDKFLAAVSLALSEKYR
>GymAcu_hbamn1_2
MTTLTAKDKQTVKAFWAKVSGKSEDIGADAVARMLVVYPQTKIYFSHWPDQSPNSPAARK
HGITVMMGVGDAVTKMDDLKEGLKELSQLHAFTLRVDPGNFKILSHNILVVMAVMFPTDF
TPEVHVSLDKFLAAVSLALSEKYR
>GymAcu_hbamn1_4
MTTLTAKDKQTVKAFWAKVSGKSEDIGADAVARMLVVYPQTKIYFSHWPDQSPNSPAARK
HGITVMMGVGDAVTKMDDLKEGLKELSQLHAFTLRVDPGNFKILSHNILVVMAVMFPTDF
TPEVHVSLDKFLAAVSLALSEKYR
>GymAcu_hbamn1_1
MTTLTAKDKQTVKAFWAKVSGKSEDIGADAVARMLVVYPQTKIYFSHWPDQSPNSPAARK
HGITVMMGVGDAVTKIDDLKEGLKELSQLHAFTLRVDPGNFKILSHNILVVMAVMFPTDF
TPEVHVSLDKFLAAVSLALAEKYR
>GymAcu_hbamn1_10
MTTLTAKDKQTVKAFWAKVSGKSEDIGADAVARMLVVYPQTKIYFSHWPDQSPNSPAARK
HGITVMMGVGDAVTKIDDLKEGLKELSQLHAFTLRVDPGNFKILSHNILVVMAVMFPTDF
TPEVHVSLDKFLAAVSLALAEKYR
>GymAcu_hbamn1_11
MTTLTAKDKQTVKAFWAKVSGKSEDIGADAVARMLVVYPQTKIYFSHWPDQSPNSPAARK
HGITVMMGVGDAVTKIDDLKEGLKELSQLHAFTLRVDPGNFKILSHNILVVMAVMFPTDF
TPEVHVSLDKFLAAVSLALAEKYR
>GymAcu_hbamn1_8
MTTLTAKDKQTVKAFWAKVSGKSEDIGADAVARMLVVYPQTKIYFSHWPDQSPNSPAARK
HGITVMMGVGDAVTKIDDLKEGLKELSQLHAFTLRVDPGNFKILSHNILVVMAVMFPTDF
TPEVHVSLDKFLAAVSLALSEKYR
>HarAnt_hbamn1_1
MTTLTAKDKQTVKAFWAKVSGKSEDIGADAVARMLVVYPQTKTYFSHWQDQSPNSPEARK
HGKTVMMGVGDAVSKIDDLKEGLKELSQLHAFTLRVDPGNFKIISHNILVVMAVMFPTDF
TPEVHVSLDKFLAAVSLALAEKYR
>HarAnt_hbamn1_2
MTTLTAKDKQTVKAFWAKVSGKSEDIGADAVARMLVVYPQTKTYFSHWQDQSPNSPEARK
HGKTVMMGVGDAVSKIDDLKEGLKELSQLHAFTLRVDPGNFKIISHNILVVMAVMFPTDF
TPEVHVSLDKFLAAVSLALAEKYR
>HarAnt_hbamn1_3
MTTLTAKDKQTVKAFWAKVSGKSEDIGADAVARMLVVYPQTKTYFSHWQDQSPNSPEARK
HGKTVMMGVGDAVSKIDDLKEGLKELSQLHAFTLRVDPGNFKIISHNILVVMAVMFPTDF
TPEVHVSLDKFLAAVSLALAEKYR
>DisMaw_hbamn1_2
MTTLTAKDKQTVKAFWAKVSGKSEDIGAAAVARMLVVYPQTKTYFSHWQDQSPNSPAARK
HGKTVMMGVGDAVTKIDDLKEGLKELSELHAFTLRVDPANFKILSHNILVVMAVMFPTDF
TPDVHVSLDKFLAAVSLALAEKYR
>TreBer_hbamn1_2
MTTLTAKDKQTVKAFWAKVSGKSEDIGAAAVARMLVVYPQTKTYFSHWQDQSPYSPAARK
HGITVMMGVGDAVTKIDDLKEGLKELSELHAFTLRVDPGNFKILSHNILVVMAVMFPTDF
TPDVHVSLDKFLAAVSLALAEKYR
>TreBer_hbamn1_3
MTTLTAKDKQTVKAFWAKVSGKSEDIGAAAVARMLVVYPQTKTYFSHWQDQSPYSPAARK
HGITVMMGVGDAVTKIDDLKEGLKELSELHAFTLRVDPGNFKILSHNILVVMAVMFPTDF
TPDVHVSLDKFLAAVSLALAEKYR
>TreBer_hbamn1_4
MTTLTAKDKQTVKAFWAKVSGKSEDIGAAAVARMLVVYPQTKTYFSHWQDQSPYSPAARK
HGITVMMGVGDAVTKIDDLKEGLKELSELHAFTLRVDPGNFKILSHNILVVMAVMFPTDF
TPDVHVSLDKFLAAVSLALAEKYR
>TreBer_hbamn1_5
MTTLTAKDKQTVKAFWAKVSGKSEDIGAAAVARMLVVYPQTKTYFSHWQDQSPYSPAARK
HGITVMMGVGDAVTKIDDLKEGLKELSELHAFTLRVDPGNFKILSHNILVVMAVMFPTDF
TPDVHVSLDKFLAAVSLALAEKYR
>TreBer_hbamn1_6
MTTLTAKDKQTVKAFWAKVSGKSEDIGAAAVARMLVVYPQTKTYFSHWQDQSPYSPAARK
HGITVMMGVGDAVTKIDDLKEGLKELSELHAFTLRVDPGNFKILSHNILVVMAVMFPTDF
TPDVHVSLDKFLAAVSLALAEKYR
>TreBer_hbamn1_1
MTTLTAKDKQTVKAFWAKVSGKSEDIGAAAVARMLVVYPQTKTYFSHWQDQSPYSAAARK
HGITVMMGVGDAVTKIDDLKEGLKELSELHAFTLRVDPGNFKILSHNILVVMAVMFPTDF
TPDVHVSLDKFLAAVSLALAEKYR
>PerFla_hbamn2
M-SLSAKDKDTVKLFWAKVADKAEEIGSDALSRMLAVYPQTKTYFSHWKDLSPGSAPVNK
HGKTIMLGVADAVASIDDLNAGLLALSELHAFTLRVDPANFKILAHCILVVLSIKFPKDF
TPEVHVSLDKFLAALARALSEKYR
>CotGob_hbamn2
M-SLSTKDKDTVTAFWGKVSCKAGDIGTDALSRMLVVYPQTKTYFSHWKELGPGSPPVQK
HGMTVMKGVGEAVAKIDDLTAGLLNLSELHAFTLRVDPANFKILSHNILVVFAIMFPHDF
TPEVHVSMDKFLAALARALSEKYR
>EleMac_hbamn2
M-SLSAKDKDTVTAFWSQVSGKAEDIGNDALSRMLVVYPQTKTYFSHWKTLTPGSEPVRK
HGMTVMTGVGVAVSKIDDLTAGLLNLSELHAFTLRVDPANFKILSHNILVVMAIMFPKEF
TPEVHVSMDKFLAAVARALSEKYR
>DisMaw_hbamn2
MTSLSTKDKETVTAFWSMVSGKSEDIGNDALSRMLVVYPQTKTYFSHWKDLTPGSAPVRK
HGMTVMKGVGDAVSKIEDLTAGLRELSELHAFTLRVDPTNFKILSHNILVVFAIMFPNDF
TPEVHVSMDKFLAALAGALAEKYR
>TreBer_hbamn2
M-SLSTKDKETVKAFWSKVSGKTEDIGNDALSRMLVVYPQTKTYFSHWKELTPGSAPVRK
HGTTVMKGVGDAVTKIDDLKEGLKELSELHAFTLRVDPANFKILSHNILVVFAIMFPNDF
TPEVHVSMDKFLAALARALCEKYR
>HarAnt_hbamn2
M-SLSTKDKETVKAFWSKVSGKSEDIGNDAMSRMLVVYPQTKIYFSHWNELTPGSAPVRK
HGMTVMKGVGDAVSKIEDLTAGLVELSELHAFTLRVDPVNFKILSHNILVVFAIMFPNDF
TPEVHMSMDKFLAALARALSDKYR
