# Supplementary material for: Genomics of cold adaptations in the Antarctic notothenioid fish radiation
Source: Nat Commun. 2023 Jun 9;14:3412. doi: 10.1038/s41467-023-38567-6 (PMC10256766; doi:10.1038/s41467-023-38567-6)
Supplement: Supplementary file 11 — Supplementary Data 7 [file 41467_2023_38567_MOESM11_ESM.zip › Source_data_5.fas]

>CotGob_hbbmn1_1
MVEWTDFERTTIQDIFSKLDFEVVGPKTLARWCLIVYPWTQRYFGNFGNLYNATAIMGNP
MVAKHGITILHSLDRAVKNMDDIRNTYAELSVLHSEKLHVDPSNFKLLADCLTIVVAAHM
GKAFTGEMQAAFQKFLAVVVSSLGRQYH
>CotGob_hbbmn1_2
MVEWTDFERTTIQDIFSKLDYEVVGPKTLAR-CLIVYPWTQRYFGNFGNLYNAAAIMGNP
MVAKHGITILHSLDRAVKNMDDIRNTYAELSVLHSEKLHVDPSNFKLLADCLTIVVAAHM
GKAFTGEMQAAFHKFLAVVVSSLRRQYN
>CotGob_hbbmn1_3
MVEWTDFERTTIQDIFSKLDYEVVGPKTLAR-CLIVYPWTQRYFGNFGNLYNAAVIMGNP
MVAKHGITILHSLDRAVKNMDDIRNTYAELSVLHSEKLHVDPSNFKLLADCLTIVVAAQM
GKAFTGEMQAAFHKFLAVVVSSLRRQYN
>CotGob_hbbmn1_9
MVEWTDFERATIQDIFSKLEYEVVGPQALAR-CLVVYPWTQRYFGNFGNLYNAAAIMGNP
MVAKHGTTILHGLDRAVKNMDDIKNTYAELSVLHSEKLHVDPDNFKLLADCLTIVVAAQM
GKAFTGEMQAAFQKFLAVVVTSLGRQYH
>CotGob_hbbmn1_4
MVEWTDFERATIQDIFSKLEYEVVGPKALAR-CLVVYPWTQRYFGNFGNLYNAAAITGNP
MVAKHGTTILHGLDRAVKNMDDIKNTYTELSVLHSEKLHVDPDNFKLLADCLTIVVAAQM
GKAFTGEMQAAFQKFLAVVVTSLGRQYH
>CotGob_hbbmn1_5
MVEWTDFERATIQDIFSKLEYEVVGPKALAR-CLVVYPWTQRYFGNFGNLYNAAAITGNP
MVAKHGTTILHGLDRAVKNMDDIKNTYTELSVLHSEKLHVDPDNFKLLADCLTIVVAAQM
GKAFTGEMQAAFQKFLAVVVTSLGRQYH
>CotGob_hbbmn1_6
MVEWTDFERATIQDIFSKLEYEVVGPKALAR-CLVVYPWTQRYFGNFGNLYNAAAITGNP
MVAKHGTTILHGLDRAVKNMDDIKNTYTELSVLHSEKLHVDPDNFKLLADCLTIVVAAQM
GKAFTGEMQAAFQKFLAVVVTSLGRQYH
>CotGob_hbbmn1_8
MVEWTDFERATIQDIFSKLEYEVVGPQALAR-CLVVYPWTQRYFGNFGNLYNAAAITGNP
MVAKHGTTILHGLDRAVKNMDDIKNTYTELSVLHSEKLHVDPDNFKLLADCLTIVVAAQM
GKAFTGEMQAAFQKFLAVVVTSLGRQYH
>PerFla_hbbmn1_3
MVEWTDFERATIADIFSKIQYEVVGPAALAR-CLVVYPWTQRYFGNFGNLYNAAAISGNP
MVAKHGTTILHGLDRAVKNMDDIKATYAELSVLHSEKLHVDPDNFKLLSDCLTIVVAAQL
GKAFSGEVQAAFQKFLAVVVSALGRQYH
>PerFla_hbbmn1_4
MVEWTDFERATIADIFSKMQYEVVGPAALAR-CLIVYPWTQRYFGNFGNLYNAAAISGNP
MVAKHGTTILHGLDRAVKNMDNIKATYAELSVLHSEKLHVDPDNFKLLSDCLTIVVAAQL
GKEFSGEVQAAFQKFLAVVVSALGRQYH
>PerFla_hbbmn1_1
MVEWTDFERATIADIFSKMQYEVVGPAALAR-CLIVYPWTQRYFGNFGNLYNAAAISGNP
MVAKHGTTILHGLDRAVKNMDDIKATYTELSVLHSEKLHVDPDNFKLLSDCLTIVVAAQL
GNDFTGEVQAAFQKFLAVVVSSLGRQYH
>PerFla_hbbmn1_2
MVEWTDFERATIADIFSRMQYEVVGPAALAR-CLIVYPWTQRYFGNFGNLYNAAAISGNP
MVAKHGTTILHGLDRAVKNMDNIKATYTELSVLHSEKLHVDPDNFKLLSDCLTIVVAAQL
GNDFTGEVQAAFQKFLAVVVSSLGQQYH
>HarAnt_hbbmn1_1
MVEWTDFERNTIKDIFSRIEYDVVGPAALAR-CLIVYPWTQRYFGGFGNLYNVAAIKGNP
MVSKHGTTIIHGLDRAVKNMDDIKNTYAELSVLHSEKLHVDPDNFKLLTDCLTIVLAAQL
GKEFTAEVQAAFQKFLAVVVSALGRHYH
>HarAnt_hbbmn1_2
MVEWTDFERNTIKDIFSRIEYDVVGPAALAR-CLVVYPWTQRYFGGFGNLYNAAAIKGNP
MVSKHGTTIIHGLDRAVKNMDDIKNTYAELSVLHSEKLHVDPDNFKLLADCLTIVLAAQL
GKEFTAEVQAAFQKFLAVVVSALGRHYH
>HarAnt_hbbmn1_3
MVEWTDFERNTIKDIFSRIEYDVVGPAALAR-CLVVYPWTQRYFGGFGNLYNAAAIKGNP
MVSKHGTTIIHGLDRAVKNMDDIKNTYAELSVLHSEKLHVDPDNFKLLADCLTIVLAAQL
GKEFTAEVQAAFQKFLAVVVSALGRHYH
>HarAnt_hbbmn1_5
MVEWTDFERNTIKDIFSRIEYDVVGPAALAR-CLIVYPWTQRYFGGFGNLYNAAAIKGNP
MVSKHGTTIIHGLDRAVKNMDDIKNTYAELSVLHSEKLHVDPDNFKLLADCLTIVLAAQL
GKEFTAEVQAAFQKFLAVVVSALGRHYH
>EleMac_hbbmn1_1
MVEWTDFERDTIKDIFSKMEYEVVGPAALAR-CLVVYPWTQRYFGNFGNLYNAAAIKGNP
MVSKHGTTILHGLDRAVKNMDDIKNTYTELSVLHSEKLHVDPDNFKLLADCLTIVVAAQL
GKEFTGEVQAAFQKFLAVAVSSLGRQYH
>EleMac_hbbmn1_2
MVEWTDFERDTIKDIFSKMEYEVVGPAALAR-CLVVYPWTQRYFGNFGNLYNAAAIMGNP
MVSKHGTTILHGLDRAVKNMDDIKNTYAELSVLHSEKLHVDPDNFKLLSDCLTIVVAAQL
GKEFTGEVQAAFQKFLAVVVSSLGRQYH
>EleMac_hbbmn1_3
MVEWTDFERDTIKDIFSKMEYEVVGPAALAR-CLVVYPWTQRYFGNFGNLYNAAAIMGNP
MVSKHGTTILHGLDRAVKNMDDIKNTYAELSVLHSEKLHVDPDNFKLLSDCLTIVVAAQL
GKEFTGEVQAAFQKFLAVVVSSLGRQYH
>GymAcu_hbbmn1_1
MVEWTDFERDTIKDIFSMIEYDVVGPAALTR-CLVVYPWTQRYFGGFGNLYNAAAIKGNP
MVSKHGTTIMHGLDRAVKNLDDIENTYTELSVLHSEKLHVDPDNFKLLADCLTIVVAAQL
GKKFTGEVQAAFQKFLAVVVSSLGRQYH
>GymAcu_hbbmn1_4
MVEWTDFERDTIKDIFSRIEYDVVGPAALAR-CLVVYPWTQRYFGGFGNLYNAAAIKGNP
MVSKHGTTIMHSLDRAVKNLDDIENTYTELSVLHSEKLHVDPDNFKLLADCLTIVVAAQL
GKEFTGEVQAAFQKFLAVVVSSLGRQYH
>GymAcu_hbbmn1_5
MVEWTDFERDTIKDIFSRIEYDVVGPAALAR-CLVVYPWTQRYFGGFGNLYNAAAIKGNP
MVSKHGTTIMHSLDRAVKNLDDIENTYTELSVLHSEKLHVDPDNFKLLADCLTIVVAAQL
GKEFTGEVQAAFQKFLAVVVSSLGRQYH
>GymAcu_hbbmn1_7
MVEWTDFERDTIKDIFSRIEYDVVGPAALAR-CLVVYPWTQRYFGGFGNLYNAAAIKGNP
MVSKHGTTIMHSLDRAVKNLDDIENTYTELSVLHSEKLHVDPDNFKLLADCLTIVVAAQL
GKEFTGEVQAAFQKFLAVVVSSLGRQYH
>GymAcu_hbbmn1_2
MVEWTDFERDTIKDIFSRIEYDVVGPAALAR-CLVVYPWTQRYFSGFGNLYNAAAIKGNP
MVSKHGTTIMHGLDRAVKNLDDIENTYTELSVLHSEKLHVDPDNFKLLADCLTIVVAAQL
GKEFTGEVQAAFQKFLAVVVSSLGRQYH
>GymAcu_hbbmn1_8
MVEWTDFERDTIKDIFSRIEYDVVGPAALAR-CLVVYPWTQRYFSGFGNLYNAAAIKGNP
MVSKHGTTIMHGLDRAVKNLDDIENTYTELSVLHSEKLHVDPDNFKLLADCLTIVVAAQL
GKEFTGEVQAAFQKFLAVVVSSLGRQYH
>GymAcu_hbbmn1_10
MVEWTDFERDTIKDIFSRIEYDVVGPAALAR-CLVVYPWTQRYFGGFGNLYNAAAIKGNP
MVSKHGTTIMHGLDRAVKNLDDIENTYTELSVLHSEKLHVDPDNFKLLADCVTIVVAAQL
GKEFTGEVQAAFQKFLAVVVSSLGRQYH
>GymAcu_hbbmn1_11
MVEWTDFERDTIKDIFSRIEYDVVGPAALAR-CLVVYPWTQRYFGGFGNLYNAAAIKGNP
MVSKHGTTIMHGLDRAVKNLDDIENTYTELSVLHSEKLHVDPDNFKLLADCVTIVVAAQL
GKEFTGEVQAAFQKFLAVVVSSLGRQYH
>TreBer_hbbmn1_2
MVEWTDFERNTIQDIFSRIEYDVVGPAALAR-CLVVYPWTQRYFGGFGNLYNAAAIKGNP
MVSKHGTTILNGLDRAVKNMDDITNTYAELSVLHSEKLHVDPDNFKLLADCLTIVVAARL
GNEFTGEVQAAFQKFLAVVVSALGRHYN
>TreBer_hbbmn1_5
MVEWTDFERNTIQDIFSRIEYDVVGPAALAR-CLVVYPWTQRYFGGFGNLYNAAAIKGNP
MVSKHGTTILNGLDRAVKNMDDITNTYAELSVLHSEKLHVDPDNFKLLADCLTIVVAARL
GNEFTGEVQAAFQKFLAVVVSALGRHYN
>TreBer_hbbmn1_1
MVEWTDFERNTIQDIFSRIEYDVVGPAALAR-CLVVYPWTQRYFGSFGNLYNAAAIKGNP
MVSKHGTTILNGLDRAVKNMDDITNTYAELSVLHSEKLHVDPDNFKLLADCLTIVVAARL
GNEFTGEVQAAFQKFLAVVVSALGRQYN
>TreBer_hbbmn1_6
MVEWTDFERNTIQDIFSRIEYDVVGPAALVR-CLVVYPWTQRYFGGFGNLYNAAAIKGNP
MVSKHGTTILNGLDRAVKNMDDITNTYAELSVLHSEKLHVDPDNFKLLADCLTIVVAARL
GNEFTGEVQAAFQKFLAVVVSALGRQYN
>TreBer_hbbmn1_3
MVEWTDFERNTIQDIFSRIEYDVVGPAALAR-CLVVYPWTQRYFGGFGNLYNAAAIKGNP
MVSKHGTTILNGLDRAVKNMDDITNTYAELSVLHSEKLHVDPDNFKLLADCLTIVVAARL
GNEFTGEVQAAFQKFLAVVVSALGRQYN
>TreBer_hbbmn1_4
MVEWTDFERNTIQDIFSRIEYDVVGPAALAR-CLVVYPWTQRYFGGFGNLYNAAAIKGNP
MVSKHGTTILNGLDRAVKNMDDITNTYAELSVLHSEKLHVDPDNFKLLADCLTIVVAARL
GNEFTGEVQAAFQKFLAVVVSALGRQYN
>DisMaw_hbbmn1_1
MVEWTDFERDTIQDIFSRIEYDVVGPAALAR-CLVVYPWTQRYFGGFGNLYNAAAIKGNP
MVSKHGTTILHGLERAVKNMDDIKNTYTELSVLHSEKLHVDPDNFKLLADCLTIVVAAQL
GNEFTGEVQAAFQKFLAVVVSSLGRQYH
>DisMaw_hbbmn1_3
MVEWTDFERDTIQDIFSRIEYDVVGPAALAR-CLVVYPWTQRYFGGFGNLYNAAAIKGNP
MVSKHGTTILHGLDRAVKNMDDIKNTYTELSVLHSEKLHVDPDNFKLLADCLTIVVAAQL
GNEFTGEVQAAFQKFLAVVVSSLGRQYH
>PerFla_hbbmn2
MVVWTDFERATIADIFSKLDYEAVGGATLAR-CLIVYPWTQRYFGNFGNLYNAAAIMGNP
MIAKHGTTILHGLDRAVKNMDNIKATYAELSVLHSEKLHVDPDNFKLLSDCLTIVVAAQL
GKAFSGEVQAAFQKFLSVVVSALGKQYH
>CotGob_hbbmn2
MVEWTDFERATIKDVFAKIEYEVVGPAALAR-CLVVYPWTQRYFGNFGNLYNAAAITGNP
KVAKHGITILHGLDKAVKNMDDIRNTYAELSVLHSEKLHVDPDNFKLLADCLTIVVAAQM
GKAFTGEIQAAFQKFLAVVVSSLGRQYH
>EleMac_hbbmn2
MVEWTDFERATIKDIFSKMEYDVVGPATLTR-CLVVYPWTQRYFGKFGNLYNSEAISANA
NVSKHGTTILHGLDRAVKNMDDIRNTYAELSVLHSEKLHVDPDNFKLLADCLTIVVAGRF
GSAFTAEVQAAFQKFLVVVVSSLGRQYH
>TreBer_hbbmn2
MVEWTDFERATIKDIFSKLEYDVVGPATLAR-CLVVYPWTQRYFGKFGNLYNATAIAENA
MVSKHGTTILHGLDRAVKNMDDIKNTYAELSVLHSEKLHVDPDNFKLLADCMTIVVAARF
GSAFTGEVQAAFEKFMAVVVSSLGRQYH
>DisMaw_hbbmn2
MVEWTDFERATIKDIFSKIEYDVVGPATLAR-CLVVYPWTQRYFGNFGNLYNAAAIAENA
MVSKHGITILHGLDRAVKNMDDIKNTYAELSVLHSEKLHVDPDNFKLLADCLTIVVAARF
GNGFTGEVQAAFQKFLAVVVSSLGRQYH
