# Supplementary material for: Genomics of cold adaptations in the Antarctic notothenioid fish radiation
Source: Nat Commun. 2023 Jun 9;14:3412. doi: 10.1038/s41467-023-38567-6 (PMC10256766; doi:10.1038/s41467-023-38567-6)
Supplement: Supplementary file 12 — Source data [file 41467_2023_38567_MOESM12_ESM.xlsx]

## Sheet: Fig.1
Source data Fig. 1b: Detailed information on the datasets used to generate the map and species distributions. 1) Source data for map of Antarctica, the Antarctic Circumpolar Current (ACC), and the AntarcticPolar Front (PF), 2) Occurance datasets used to draw species distributions for species C. gobio, T. bernacchii, H. antarcticus, G. acuticeps, and P. georgianus. The species distribution dataset…
1) Map
Feature	Source	Licence
Coastline	Gerrish, L., Fretwell, P., & Cooper, P. (2022). High resolution vector polylines of the Antarctic coastline (7.6) [Data set]. UK Polar Data Centre, Natural Environment Research Council, UK Research & Innovation. https://doi.org/10.5285/45174e8c-7ce8-4d87-a6f7-570db476c6c9'	(CC-BY) 4.0
South Georgia GIS, PF	South Georgia GIS, accessed 2022 (https://sggis.gov.gs/data/)	(CC-BY) 4.0
ACC	Orsi, AH., Harris, U. (2019) Fronts of the Antarctic Circumpolar Current - GIS data, Ver. 1, Australian Antarctic Data Centre - https://data.aad.gov.au/metadata/records/antarctic_circumpolar_current_fronts	(CC-BY) 4.0
2) Species distributions
Number	Source	Licence
1	Griffiths H (2017). The First Comprehensive Description of the Biodiversity and Biogeography of Antarctic and Sub-Antarctic Intertidal Communities. Version 2.1. Antarctic Biodiversity Information Facility (ANTABIF). Occurrence Dataset https://doi.org/10.15468/doyfzk	(CC-BY) 4.0
2	Arntz W, Van de Putte A (2019). Weddell Sea macrozoobenthos EASIZ I. SCAR - AntOBIS. Occurrence dataset https://doi.org/10.15468/0ozw5m	(CC-BY) 4.0
3	SCAR - AntOBIS (2019). South American Antarctic Marine Biodiversity Literature. Occurrence dataset https://doi.org/10.15468/kxnpuq	(CC-BY) 4.0
4	Gosztonyi A E (2015). Colección Ictiológica del CENPAT-CONICET. Version 7.1. CCT CONICET-CENPAT Centro Científico Tecnológico. Occurrence Dataset https://doi.org/10.15468/9sta0y	(CC-BY) 4.0
5	British Antarctic Survey. SOMBASE. Occurrence Dataset https://doi.org/10.15468/jjxqmf	(CC-BY) 4.0
6	Natural History Museum (2022). Natural History Museum (London) Collection Specimens. Occurrence dataset https://doi.org/10.5519/0002965	(CC0 1.0)
7	Cousseau M B, Lertora P (2014). Colección de peces marinos del mar argentino y aguas adyacentes del INIDEP. Ministerio de Ciencia, Tecnología e Innovación Productiva. Occurrence Dataset https://doi.org/10.15468/mcg4ce	(CC-BY) 4.0
8	Orrell T, Informatics Office (2022). NMNH Extant Specimen Records (USNM, US). Version 1.53. National Museum of Natural History, Smithsonian Institution. Occurrence dataset https://doi.org/10.15468/hnhrg3	(CC0 1.0)
9	Gutt J, Barratt I, Domack E W, d'Udekem d'Acoz C, Dimmler W, Grémare A, Heilmayer O, Isla E, Janussen D, Jorgensen E, Kock K, Lehnert L S, López-Gonzáles P J, Langner S, Linse K, Manjón-Cabeza M E, Meißner M, Montiel A, Raes M, Robert H, Rose A, Schepisi E S, Saucède T, Scheidat M, Schenke H W, Seiler J, Smith C (2010). Macro benthos in surface sediments sampled during POLARSTERN cruise ANT-XXIII…	(CC-BY) 4.0
10	Mertz W (2021). LACM Vertebrate Collection. Version 18.9. Natural History Museum of Los Angeles County. Occurrence dataset https://doi.org/10.15468/77rmwd	(CC0 1.0)
11	Mackay K (2019). International Polar Year and Census of Antarctic Marine Life Ross Sea voyage (TAN0802) biodiversity data. Version 1.3. The National Institute of Water and Atmospheric Research (NIWA). Occurrence dataset https://doi.org/10.15468/jmsxe8	(CC-BY) 4.0
12	SWPRON (2014). Marine biological observation data from coastal and offshore surveys around New Zealand. Southwestern Pacific OBIS, National Institute of Water and Atmospheric Research (NIWA), Wellington, New Zealand, Online http://nzobisipt.niwa.co.nz/resource.do?r=mbis_nz https://doi.org/10.15468/pzpgop	(CC-BY) 4.0
13	Museums Victoria (2021). Museums Victoria provider for OZCAM. Occurrence dataset https://doi.org/10.15468/lp1ctu	(CC-BY) 4.0
14	Mackay K (2016). Ross Sea Biodiversity Survey 2004 (BioRoss). The National Institute of Water and Atmospheric Research (NIWA). Occurrence Dataset https://doi.org/10.15468/6xyt8d	(CC-BY) 4.0
15	Mackay K (2019). British Antarctic (Terra Nova) Expedition, 1910-1913. Version 1.6. The National Institute of Water and Atmospheric Research (NIWA). Occurrence dataset https://doi.org/10.15468/0gsnmz	(CC0 1.0)
16	Mackay K (2019). Biological observations from the Discovery Investigations 1925-1952. Version 1.5. Southwestern Pacific Ocean Biogeographic Information System (OBIS) Node. Occurrence dataset https://doi.org/10.15468/qoqbu7	(CC0 1.0)
17	Australian Antarctic Data Centre (2021). RMT Trawl catch from the 1980/81 V5 FIBEX voyage. Occurrence dataset https://doi.org/10.15468/kw0lhg	(CC-BY) 4.0
18	Australian Antarctic Data Centre (2021). Marine fauna survey of the Vestfold Hills and Rauer Island, 1981-82. Occurrence dataset https://doi.org/10.15468/jauvuu	(CC-BY) 4.0
19	Pauwels O, Samyn Y, Vandenberghe T (2021). RBINS DaRWIN. Royal Belgian Institute of Natural Sciences. Occurrence dataset https://doi.org/10.15468/qxy4mc	(CC-BY-NC) 4.0
20	iNaturalist contributors, iNaturalist (2022). iNaturalist Research-grade Observations. iNaturalist.org. Occurrence dataset https://doi.org/10.15468/ab3s5x	(CC-BY-NC) 4.0
21	Australian Museum (2021). Australian Museum provider for OZCAM. Occurrence dataset https://doi.org/10.15468/e7susi	(CC-BY) 4.0
22	Coetzer W (2022). Occurrence records of southern African aquatic biodiversity. Version 1.64. The South African Institute for Aquatic Biodiversity. Occurrence dataset https://doi.org/10.15468/pv7vds	(CC-BY) 4.0
23	Australian Antarctic Data Centre (2021). Pelagic Fish Observations 1968-1999. Occurrence dataset https://doi.org/10.15468/qqu2dp	(CC-BY) 4.0
24	Bentley A (2022). KUBI Ichthyology Tissue Collection. Version 18.71. University of Kansas Biodiversity Institute. Occurrence dataset https://doi.org/10.15468/jmsnwg	(CC-BY) 4.0
25	Australian Antarctic Data Centre (2019). Fish and zooplankton from RMT-8 net hauls on the BROKE voyage. Occurrence dataset https://doi.org/10.15468/xenwtm	(CC-BY) 4.0
26	Guerrero E, Abelló P, Lombarte A, Villanueva R, Ramón M, Sabatés A, Santos R (2021). Biological Reference Collections ICM-CSIC. Version 1.29. Institute of Marine Sciences (ICM-CSIC). Occurrence dataset https://doi.org/10.15470/qlqqdx	(CC-BY-NC) 4.0
27	Chic Giménez Ò, Lombarte Carrera A (2021). Colección de referencia de otolitos, Instituto de Ciencias del Mar-CSIC. Institute of Marine Sciences (ICM-CSIC). Occurrence dataset https://doi.org/10.15468/wdwxid	(CC-BY-NC) 4.0
28	Millen B (2019). Ichthyology Collection - Royal Ontario Museum. Version 18.7. Royal Ontario Museum. Occurrence dataset https://doi.org/10.15468/syisbx	(CC-BY-NC) 4.0
29	Norén M, Shah M (2017). Fishbase. FishBase. Occurrence dataset https://doi.org/10.15468/wk3zk7	(CC-BY-NC) 4.0
30	Vishnyakova K (2016): Antarctic fish by-catch observation during krill fishing cruise onboard polish trawler Dalmor II (March to July 2011). v1.7. Ukrainian Scientific Centre of Ecology of the Sea (UkrSCES). Dataset/Occurrence. http://gp.sea.gov.ua:8082/ipt/resource?r=fish_data_krill_fishing_antarctic&v=1.7 https://doi.org/10.15468/i46lma	(CC0 1.0)
31	Australian Antarctic Data Centre (2020). Length and weight of Antarctic Rock Cod (Trematomus bernacchii) from sites adjacent to Davis Station 2012/13. Occurrence dataset https://doi.org/10.4225/15/58af8a967ad0c	(CC-BY) 4.0
32	Australian Antarctic Data Centre (2020). Australia's Census of Antarctic Marine Life project - IYGPT Data collected on the CEAMARC cruise 2007/08. Occurrence dataset https://doi.org/10.4225/15/5a28911db16fb	(CC-BY) 4.0
33	Eder E B, Marin M R, Lewis M N, Eder E B (2017). Demersal and pelagic species of fish and squid from the Patagonian shelf. ArOBIS Centro Nacional Patagónico. Sampling event dataset https://doi.org/10.15468/pszrsf	(CC-BY-NC) 4.0
34	Australian Antarctic Data Centre (2020). Stable isotope data from marine sediment and invertebrates from Davis Station 2009/10. Occurrence dataset https://doi.org/10.15468/y1cloo	(CC-BY) 4.0
35	Mackay K (2020). Soviet Trawl Fishery Data (New Zealand Waters) 1964-1987. Version 1.6. Southwestern Pacific Ocean Biogeographic Information System (OBIS) Node. Occurrence dataset https://doi.org/10.15468/yqk5jg	(CC-BY) 4.0
36	Australian Antarctic Data Centre (2021). RMT Trawl catch from the 1995/96 V4 BROKE voyage. Occurrence dataset https://doi.org/10.15468/oi3wvi	(CC-BY) 4.0
37	Australian Antarctic Data Centre (2020). Gross body measurements of Antarctic Rock Cod (Trematomus bernacchii) collected at sites adjacent to Casey Station 2012/13. Occurrence dataset https://doi.org/10.4225/15/58af8b2528815	(CC-BY) 4.0
38	Catania D, Fong J (2022). CAS Ichthyology (ICH). Version 150.312. California Academy of Sciences. Occurrence dataset https://doi.org/10.15468/efh2ib	(CC0 1.0)
39	MNHN, Chagnoux S (2022). The fishes collection (IC) of the Muséum national d'Histoire naturelle (MNHN - Paris). Version 57.254. MNHN - Museum national d'Histoire naturelle. Occurrence dataset https://doi.org/10.15468/tm7whu	(CC-BY) 4.0
40	Australian Antarctic Data Centre (2020). Ecology and Zoogeography of Parasites of Antarctic Fish. Occurrence dataset https://doi.org/10.26179/5b629a5da4590	(CC-BY) 4.0
41	Naretto J, Maturana C, Poulin E, Hune M, Gonzalez C, Gerard K, Rosenfeld S, Kraft S, Lopez Z, Saucede T, Miya T, Brickle P, Ojeda J, Morley S (2020). Harpagifer of the Southern Ocean. Version 1.3. Instituto de Ecología y Biodiversidad. Occurrence dataset https://doi.org/10.15468/xkthja	(CC-BY-NC) 4.0
42	Friedlander A M, Goodell W, Salinas-de-León P, Ballesteros E, Berkenpas E, Capurro A P, Cárdenas C A, Hüne M, Lagger C, Landaeta M F, Muñoz A, Santos M, Turchik A, Werner R, Sala E (2020): Argentina–Chile National Geographic Pristine Seas Expedition To The Antarctic Peninsula - Deep Sea Cam Data. v1.2. SCAR - AntOBIS. Dataset/Occurrence. https://ipt.biodiversity.aq/resource?r=natgeo_prist0cean_wa…	(CC0 1.0)
43	Danis, B., Christiansen, H., Guillaumot, C., Heindler, F., Houston, R., Jossart, Q., Lucas, K., Moreau, C., Pasotti, F., Robert. H., Wallis, B., Saucède, T., [2022]. The Belgica 121 expedition to the Western Antarctic Peninsula: a high resolution	(CC-BY) 4.0

## Sheet: Fig.3
Figure 3b-c: Expansion of transposable elements and genome size variation in notothenioid genomes.b) Repeat landscape plots showing distribution of transposable element copies as percentage of divergence from consensus repeat models (x-axis, Kimura divergence) versus genome coverage (y-axis). Data for repeat lanscapes, show genome coverage per transposon class. c) Correlation of repeat content wi…
b) Repeat landscapes
Species		genome coverage per transposon class
Cottoperca gobio	Divergence_bins	DNA	LINE	LTR	Helitron	SINE
	0	2123591	565205	684168	94	3407
	1	988042	1930477	919129	73	5601
	2	1823676	2253298	786410	221	14871
	3	2392554	2272029	726449	268	27659
	4	2180089	1593831	654407	386	57596
	5	1735423	1146940	449212	847	71907
	6	1450984	782537	448135	1105	80241
	7	1279135	510869	392197	1724	71874
	8	1280171	397093	278732	2081	71799
	9	1236017	1133245	274048	3389	63296
	10	1417420	1856107	246374	4848	59170
	11	1388781	1215638	222180	4309	52196
	12	1368778	707504	244858	6356	46269
	13	1384384	626185	221787	7822	42449
	14	1380485	640369	232109	8354	44313
	15	1449029	814763	260121	8879	52562
	16	1475603	877783	311627	8374	63552
	17	1482975	851185	370345	12510	67118
	18	1505577	737333	377841	13138	64296
	19	1432544	800195	455975	11906	65868
	20	1354295	1041630	460610	17119	63056
	21	1268849	1353516	455777	12167	57988
	22	1163709	965410	443528	17456	47923
	23	1017401	708678	438993	11936	44980
	24	866630	554947	431256	12868	32290
	25	728542	463271	395210	10900	26776
	26	569097	415989	311992	11132	19490
	27	465681	449061	293393	11414	15278
	28	372891	424050	269469	10717	8767
	29	315077	457594	271427	7934	5693
	30	240019	439358	192732	5038	4732
	31	188156	420962	126462	5320	2296
	32	116179	272085	91135	1997	1290
	33	71614	194548	56615	2756	475
	34	46440	131598	32422	977	579
	35	25979	50966	14340	148	0
	36	10471	22400	5649	87	0
	37	9274	7703	4967	214	153
	38	2169	1110	4493	0	0
	39	732	522	1305	0	0
	40	1219	15	507	0	0
	41	406	0	226	0	0
	42	0	0	777	0	0
	43	0	0	0	0	0
	44	0	0	0	0	0
	45	1284	0	0	0	0
	46	758	0	0	0	0
	47	0	0	0	0	0
	48	0	0	0	0	0
	49	0	0	0	0	0
Bovichtus variegatus	Divergence_bin	DNA	LINE	LTR	Helitron	SINE
	0	20897	13005	1357	155	2926
	1	15960	4525	803	0	3831
	2	82705	24092	15391	152	3827
	3	148286	17366	12470	343	6018
	4	235075	20813	31413	584	7692
	5	291226	44253	25160	482	15294
	6	410367	79778	32081	999	23508
	7	557719	150731	35001	1531	35798
	8	866880	245290	53045	2991	50198
	9	905925	1048740	96442	2567	61248
	10	1068574	874589	177302	4259	61640
	11	1202822	742946	180052	4335	55941
	12	1328681	454120	164197	5199	51864
	13	1402799	453947	193325	5622	50194
	14	1367832	470073	236904	8205	50009
	15	1468245	407240	321203	10018	53406
	16	1558508	425370	273410	11341	60556
	17	1626249	450570	274915	11722	70015
	18	1688143	497543	296252	14851	77811
	19	1588179	532148	300762	13433	66550
	20	1606518	693422	360682	18656	73565
	21	1460647	743810	379498	15433	68448
	22	1341032	693455	341240	16437	62085
	23	1186558	513767	304527	17762	47111
	24	971994	403248	252019	17619	38248
	25	843613	411046	248418	10991	26508
	26	648695	357999	240690	10792	25809
	27	476687	335288	242260	11920	15405
	28	353562	358990	270011	11829	10754
	29	238472	328528	237301	11771	6250
	30	213469	287558	142906	8801	5859
	31	145179	244059	127967	5205	2440
	32	100189	176203	114580	4427	1933
	33	53192	130594	51516	2375	932
	34	32698	85750	29528	1071	528
	35	16479	38284	16289	218	149
	36	6800	19584	4804	69	318
	37	1630	4351	2448	0	13
	38	1990	2967	1194	957	0
	39	579	1080	769	0	0
	40	226	480	81	0	0
	41	0	5	0	0	0
	42	76	0	0	0	0
	43	0	20	552	0	0
	44	0	0	0	0	0
	45	0	0	0	0	0
	46	0	0	0	0	0
	47	0	0	0	0	0
	48	0	0	0	0	0
	49	0	0	0	0	0
Bovichtus diacanthus	Divergence_bin	DNA	LINE	LTR	Helitron	SINE
	0	99146	28712	1512	324	2456
	1	42014	4622	1183	0	3476
	2	177278	17059	11976	252	4185
	3	163435	18018	21090	190	5920
	4	247590	24139	17084	715	6220
	5	306354	43001	18424	453	13609
	6	422453	88805	23207	1088	20220
	7	612577	169189	29878	1355	34609
	8	838884	319101	62299	2419	50201
	9	927515	1002270	121454	2929	62019
	10	1069486	1472048	190197	3018	57812
	11	1142079	657889	173342	5233	55069
	12	1329678	464664	173213	5700	52085
	13	1321754	442787	195529	6921	48074
	14	1353740	457556	257413	8411	52739
	15	1437345	425232	300918	11779	49795
	16	1552104	437677	276627	11677	61326
	17	1599467	430130	264828	11098	67853
	18	1655493	488677	301624	14116	70675
	19	1593458	547249	300392	15394	71227
	20	1595847	649777	367756	17138	73133
	21	1439364	732742	350157	14277	64707
	22	1319745	667584	340960	16429	58022
	23	1122431	509198	294610	15856	45970
	24	950828	410572	258507	12545	38371
	25	855819	379402	243124	14994	29612
	26	655565	357012	235562	10465	24153
	27	477886	314007	241822	9379	15929
	28	349798	330831	248701	13526	10849
	29	270633	316608	223651	13448	7071
	30	207233	299670	144933	7124	4782
	31	151924	222027	117187	6518	2917
	32	110788	186511	89037	3012	1515
	33	53481	118399	56683	1493	818
	34	35657	82864	24568	179	565
	35	18681	41666	12623	933	155
	36	6557	16014	4436	882	318
	37	4225	8121	2022	153	0
	38	1678	2754	2138	0	0
	39	366	639	599	0	0
	40	611	634	0	0	0
	41	20	78	0	0	0
	42	59	0	0	0	0
	43	0	0	0	0	0
	44	0	0	0	0	0
	45	0	0	0	0	0
	46	0	0	0	0	0
	47	0	0	0	0	0
	48	0	0	0	0	0
	49	0	0	0	0	0
Eleginops maclovinus	Divergence_bin	DNA	LINE	LTR	Helitron	SINE
	0	94849	6961	1705411	150	933
	1	301905	23318	1206542	122	752
	2	844808	50524	56196	390	1946
	3	685256	102682	37187	678	4071
	4	525577	659733	54611	1314	10425
	5	1908360	803762	64913	1929	21298
	6	792552	522286	116162	3729	49931
	7	1223838	449400	188143	7477	174383
	8	1243557	384760	239576	5220	309722
	9	1591838	631615	187746	7879	317923
	10	1676441	660321	196598	7034	217997
	11	1738690	569046	209690	3885	139919
	12	1782463	515647	323952	3044	116396
	13	1830821	465040	264264	6075	104404
	14	1791507	457876	286150	5888	104572
	15	1826267	496924	293639	11351	94944
	16	1765010	565323	381235	11583	83328
	17	1744869	537030	416039	14057	69942
	18	1705977	594966	473661	14255	57190
	19	1543022	572514	431884	15168	50034
	20	1551432	633829	485974	15876	59272
	21	1381655	600090	407469	19446	52591
	22	1290147	542487	421766	23266	48695
	23	1390768	482119	398855	15831	48693
	24	915463	435611	361164	16324	40562
	25	815360	412014	368669	11817	38314
	26	610213	388156	301813	11171	32187
	27	494400	354747	292048	8801	23697
	28	421372	336133	265513	7287	15260
	29	362739	345991	247737	9798	9702
	30	338757	365041	186232	2539	6804
	31	303835	381892	182899	2162	5869
	32	277472	350253	155222	2487	2402
	33	216087	255828	149926	1846	714
	34	115882	155985	73376	247	545
	35	95520	89155	18727	142	0
	36	39741	36433	8591	74	0
	37	20733	10857	3642	0	0
	38	10796	4112	515	0	0
	39	1602	1795	1049	0	0
	40	383	252	1114	0	0
	41	355	140	167	0	0
	42	0	0	0	0	0
	43	0	0	0	0	0
	44	0	0	511	0	0
	45	0	0	0	0	0
	46	0	0	0	0	0
	47	0	0	0	0	0
	48	0	0	0	0	0
	49	0	0	0	0	0
Dissostichus mawsoni	Divergence_bin	DNA	LINE	LTR	Helitron	SINE
	0	1922617	768747	4343035	98972	33498
	1	8422347	4619358	4944097	135588	129849
	2	15678274	5236025	2685780	159744	302974
	3	14759592	6983307	2455545	139266	333773
	4	11707301	5409088	2478777	172200	191567
	5	8641685	3705332	2130415	132717	95783
	6	6427906	2676370	2299428	141380	61431
	7	5131918	2054810	2517833	114624	57408
	8	3889805	1681884	2984849	149741	62633
	9	3208984	1310071	6775167	119681	70508
	10	2925709	1111662	1643902	76226	53670
	11	2407882	954417	1596376	74509	47923
	12	2368880	909481	1670530	79002	38006
	13	3123762	843584	1979552	69744	34772
	14	3157920	933994	1775002	93968	36629
	15	2665161	1042813	1999156	181683	37153
	16	2732319	921190	1713637	101208	41410
	17	2270938	895469	1970321	90770	40365
	18	2330214	824606	1447880	108624	45597
	19	2176985	976971	1237387	157912	43185
	20	2288791	1025341	2190701	111676	47305
	21	1999366	912225	2378658	60446	46145
	22	1967839	859383	2199830	55170	46270
	23	1637092	766786	958373	50262	45460
	24	1804452	790643	866189	34920	36832
	25	1205871	698848	774336	24340	33917
	26	828591	704070	470445	23278	26064
	27	663798	657039	355079	19905	22083
	28	585971	705411	287840	17101	13229
	29	664369	879474	357669	26922	9660
	30	566161	1050125	336789	26782	5690
	31	481794	758222	436486	11980	3313
	32	452708	637085	266622	25319	1433
	33	318467	713391	364809	29387	473
	34	183805	307096	115708	23196	0
	35	108908	152898	23815	5828	188
	36	75379	77294	8413	4245	22
	37	23705	18116	6889	1190	0
	38	8775	5432	3767	536	0
	39	2023	770	1583	740	0
	40	330	132	619	0	0
	41	263	0	451	0	0
	42	112	0	0	0	0
	43	0	0	0	0	0
	44	0	0	168	0	0
	45	0	0	0	0	0
	46	0	0	0	0	0
	47	0	0	0	0	0
	48	0	0	0	0	0
	49	0	0	0	0	0
Trematomus bernacchii	Divergence_bin	DNA	LINE	LTR	Helitron	SINE
	0	7371285	4676476	9770876	104281	155573
	1	18366048	5783222	7825039	292806	131177
	2	18496094	6479803	5127230	293954	263086
	3	15561176	7008902	3478947	304625	295275
	4	11017787	5353151	2758276	276233	170981
	5	7715047	3771633	2428131	271121	111956
	6	5531081	2394177	2361608	233074	74451
	7	4107164	1755904	1998281	187185	60179
	8	3115457	1438259	1675835	140749	58210
	9	2632576	1101366	1393961	131518	56632
	10	2320417	893601	1280022	130491	50925
	11	1989772	797934	1127345	122087	41101
	12	1918672	775946	1132528	139320	39869
	13	1743640	680684	1065804	122849	35257
	14	1691372	694940	976971	145691	34708
	15	1736988	627190	807854	152213	35213
	16	1806367	676877	701987	129035	34884
	17	1747665	628351	676522	92853	36247
	18	1714711	657530	574669	115809	36245
	19	1642841	669480	615129	165920	38753
	20	1680081	657112	546729	147112	45634
	21	1500473	662172	549745	114023	41432
	22	1382724	588636	574133	86467	40556
	23	1152194	753088	504297	54289	40732
	24	941465	558629	454084	30293	33025
	25	836154	528637	314777	24663	30734
	26	648612	523177	275411	15598	23656
	27	556019	524978	233092	11522	17908
	28	532082	604313	188343	17727	14206
	29	521723	620516	150194	10863	7610
	30	400335	618754	135558	9151	4021
	31	312620	552334	127716	9019	3144
	32	282311	532599	153352	7127	1591
	33	184380	487211	119033	5088	652
	34	125206	335427	67207	5438	122
	35	56758	127604	21554	1793	40
	36	28261	64754	7884	937	115
	37	10471	18465	2570	21	0
	38	1616	3949	2178	0	0
	39	786	1607	1190	0	0
	40	530	31	0	0	0
	41	878	260	539	0	0
	42	199	0	0	0	0
	43	0	0	1082	0	0
	44	0	0	2	0	0
	45	0	0	0	0	0
	46	0	0	0	0	0
	47	0	0	0	0	0
	48	0	0	0	0	0
	49	0	0	0	0	0
Trematomus loennbergii	Divergence_bin	DNA	LINE	LTR	Helitron	SINE
	0	3534103	1264979	2318477	55027	22471
	1	11937685	4227490	3446063	209310	82225
	2	13420363	5082470	2980824	234887	207388
	3	11829575	5679466	2499179	214092	222328
	4	8737415	4654164	2148659	159561	149709
	5	5870790	3134845	1948707	133352	95742
	6	4293320	1915999	1771487	102396	59705
	7	3356795	1498956	1626699	102627	51770
	8	2526647	1223544	1348643	96026	47052
	9	2098996	838952	1073303	99421	45063
	10	1820662	723455	1023678	85089	49571
	11	1600054	660589	922306	87495	33942
	12	1567019	605643	854643	90356	29908
	13	1420459	553239	827066	95952	31234
	14	1409441	519756	665883	83885	32146
	15	1419372	531882	582339	94280	31189
	16	1442536	524709	536579	84124	27959
	17	1419508	510953	519374	49909	31197
	18	1441244	540685	451693	57027	31824
	19	1334400	521556	435324	55970	35126
	20	1361375	519411	407269	51084	43287
	21	1224940	490756	388332	43209	36688
	22	1160788	457493	377997	30275	42571
	23	928894	455218	333894	25278	35236
	24	757741	445107	282705	19100	33715
	25	641590	417531	234742	21937	27120
	26	497733	421053	197595	12433	22454
	27	405117	426466	172422	10135	15810
	28	349555	445875	158786	7612	12975
	29	413953	460979	118504	4844	7064
	30	251495	446041	83552	3599	3655
	31	229020	389297	98312	6213	2207
	32	165056	377866	99900	4975	1695
	33	116436	334211	101305	1989	714
	34	71878	219556	34051	2023	546
	35	34644	83992	13047	481	22
	36	12532	42204	4343	599	115
	37	6433	20177	2107	0	0
	38	718	3607	1224	0	0
	39	332	988	378	0	0
	40	0	290	68	0	0
	41	0	357	513	0	0
	42	74	0	0	0	0
	43	0	0	0	0	0
	44	0	0	0	0	0
	45	0	0	0	0	0
	46	0	0	0	0	0
	47	0	0	0	0	0
	48	0	0	0	0	0
	49	0	0	0	0	0
Lepidonotothen nudifrons	Divergence_bin	DNA	LINE	LTR	Helitron	SINE
	0	1653432	389570	370564	28026	14168
	1	8184099	2376641	1327257	137105	55923
	2	11872801	3403089	1720546	199272	162938
	3	11027342	4462660	1598281	188534	206893
	4	8707362	3991822	1703708	167143	172850
	5	5650109	3048404	1556250	148979	103209
	6	4015430	1877976	1335848	108096	55728
	7	3127354	1380210	1293217	89014	43307
	8	2418961	1084512	1298072	89527	48941
	9	1930563	845939	957181	94705	44832
	10	1756524	677897	871606	98220	43084
	11	1542755	597465	805869	74161	35642
	12	1417634	570065	791263	73312	29303
	13	1347192	509189	735634	73815	29088
	14	1335795	495328	619187	70349	30975
	15	1370124	498645	531802	89012	30165
	16	1365159	493875	506115	70726	28711
	17	1337328	472443	460624	44475	31597
	18	1354950	469765	398892	42745	33325
	19	1279694	465973	375113	39537	33321
	20	1296311	477199	391672	44956	38082
	21	1170231	470412	357178	33964	39473
	22	1065421	433741	339781	23744	36410
	23	884279	395665	280807	17009	38229
	24	707093	388532	284453	11761	30502
	25	586637	365651	190486	11213	27959
	26	439776	345792	163855	8023	21171
	27	365389	319843	136006	8266	17023
	28	283282	365818	116778	5646	12535
	29	260982	355367	95888	7825	6727
	30	207539	324327	73712	4284	3816
	31	156678	315400	58476	1244	1652
	32	124605	284435	80352	3598	1032
	33	77380	255780	61962	1557	972
	34	58373	150688	50150	1956	93
	35	25559	80363	18077	1724	0
	36	8833	24397	5553	593	22
	37	5718	12293	2492	0	0
	38	917	2679	674	730	0
	39	1200	266	1279	0	0
	40	677	38	142	0	0
	41	0	0	0	0	0
	42	0	0	0	0	0
	43	0	0	0	0	0
	44	0	0	145	0	0
	45	0	0	0	0	0
	46	0	0	0	0	0
	47	0	0	0	0	0
	48	0	0	0	0	0
	49	0	0	0	0	0
Gobionotothen gibberifrons	Divergence_bin	DNA	LINE	LTR	Helitron	SINE
	0	1537010	328607	438623	12977	16201
	1	5706429	2510196	992118	49109	65533
	2	14342884	5144114	1764425	159501	161144
	3	14971133	5534616	2253728	178317	215262
	4	11037025	4726574	2823356	152270	174202
	5	7669045	3602088	2730456	121416	99479
	6	6012665	2534979	2832231	100635	65802
	7	4343749	2111434	2642857	85162	42498
	8	3625455	1533002	2503040	63780	40819
	9	2778125	1302520	2238114	77505	35450
	10	2261653	1205188	1900732	50553	41657
	11	1707124	801379	1576178	57200	41538
	12	1552346	682874	1342550	61803	29359
	13	1446636	640171	1346147	58525	26233
	14	1432293	581427	1193953	80265	22416
	15	1444501	560228	1123752	96474	25258
	16	1513866	548845	1060987	71182	28118
	17	1434969	546809	969056	49943	29038
	18	1405239	605166	876277	30270	31373
	19	1357758	535054	787350	35714	30904
	20	1407342	526187	694771	44937	34401
	21	1237163	573960	601965	43787	34904
	22	1121484	547324	486812	36950	37188
	23	956347	487905	417861	21053	31480
	24	804762	452269	332811	13514	25721
	25	645850	421220	262749	18490	25682
	26	500135	468683	233842	10404	20471
	27	372509	541759	200174	7171	14425
	28	333093	558312	166360	5565	11630
	29	286821	481410	129111	6190	7554
	30	255491	492357	115816	4881	4975
	31	172841	444638	111797	5303	2314
	32	128547	429843	102865	1400	1089
	33	128659	324099	80631	4273	422
	34	74375	226989	30458	2954	46
	35	31192	104704	9882	390	39
	36	14847	27233	5078	1362	274
	37	3508	17788	1732	24	0
	38	2109	5441	702	86	0
	39	718	436	264	0	0
	40	0	189	0	0	0
	41	0	0	48	0	0
	42	252	0	36	0	0
	43	0	0	599	0	0
	44	0	0	0	0	0
	45	0	0	0	0	0
	46	0	0	0	0	0
	47	0	0	0	0	0
	48	0	0	0	0	0
	49	0	0	0	0	0
Notothenia rossii	Divergence_bin	DNA	LINE	LTR	Helitron	SINE
	0	2210687	190901	306781	6571	7321
	1	6436960	3015318	1299323	17982	40175
	2	20607350	9630369	3771086	89815	124723
	3	27508314	7258165	5138173	181089	199135
	4	20567337	7654518	4438274	166445	215580
	5	13418615	5824562	4261036	162195	176204
	6	8697134	4051452	4315142	129216	105299
	7	6258005	2372241	2905630	124247	69499
	8	4822098	1620020	2676839	105501	40257
	9	3350886	1289037	2396056	102864	41650
	10	2912157	1029930	2462809	102151	43205
	11	2550787	865083	2364051	72495	43852
	12	2050088	811733	2002998	62286	39300
	13	1883821	783953	1767541	97180	32349
	14	1752008	618808	1446144	110504	26309
	15	1732081	632606	1435107	121248	27183
	16	1894692	609338	1283271	119753	31325
	17	1735671	591236	1169730	87358	27142
	18	1691843	607616	1083547	61278	31656
	19	1712501	631819	914965	56247	31041
	20	1861438	594798	765718	69599	36939
	21	1570377	709542	758491	58548	38687
	22	1531879	604795	569153	43297	36378
	23	1233903	614535	520301	29612	38062
	24	1225308	522988	442450	21885	31678
	25	1234076	525293	355792	12767	26525
	26	841172	717184	472454	11109	21334
	27	796359	841292	376631	8626	16022
	28	794159	823147	400070	4638	11472
	29	831972	675071	293709	7358	8647
	30	1069379	630264	216930	3890	5141
	31	767446	709653	265729	11015	2896
	32	738461	748520	234296	11134	1665
	33	557418	516979	204683	1727	1155
	34	466186	333064	100084	3288	30
	35	174283	167231	40806	86	340
	36	143504	53607	8972	296	153
	37	30975	18896	5206	81	0
	38	4808	9199	2764	0	0
	39	237	5316	900	0	0
	40	0	1063	126	0	0
	41	0	40	0	0	0
	42	0	0	0	0	0
	43	360	0	0	0	0
	44	0	0	0	0	0
	45	0	0	0	0	0
	46	0	0	0	0	0
	47	0	0	0	0	0
	48	0	0	0	0	0
	49	0	0	0	0	0
Harpagifer antarcticus	Divergence_bin	DNA	LINE	LTR	Helitron	SINE
	0	10482938	9417020	7814057	7190	40500
	1	26095734	20195063	9989281	29392	94907
	2	31230337	19815248	9522999	139871	185550
	3	23925183	13617715	7022798	253008	229718
	4	14482520	7260423	5359919	233799	209464
	5	9775709	4852475	4227385	190978	161035
	6	6705341	4074142	3587278	122109	91177
	7	4855781	2423389	2922060	78746	57304
	8	3513584	2123091	2275225	87616	49789
	9	2662711	1866954	1953689	56334	46802
	10	2251295	1698017	1792515	71496	51476
	11	1956741	1417880	1569110	43222	40120
	12	1750666	965460	1478497	55823	37920
	13	1651265	771375	1811817	60232	29513
	14	1686778	797460	2566886	59042	28118
	15	1623505	733596	1534776	92410	30553
	16	1709642	677179	1323566	72560	29219
	17	1619942	655902	1157858	56027	32279
	18	1555769	695108	917561	37625	32978
	19	1536612	692232	656667	45366	33656
	20	1561636	596732	582441	46405	37959
	21	1364146	593295	503784	61420	35934
	22	1270533	536240	449786	83486	38256
	23	1135405	551640	422675	59644	34343
	24	1019141	525566	387606	28292	31130
	25	808953	529187	312287	14820	31303
	26	641060	606319	403258	12396	22500
	27	542295	1032425	225538	10854	17331
	28	483740	795668	218232	9954	11599
	29	502319	827610	195809	8562	8313
	30	454451	960393	153531	2495	5196
	31	398770	871620	166706	5303	2547
	32	293479	654980	156067	5827	1019
	33	208046	495916	134812	2381	818
	34	174045	285743	50647	581	597
	35	81473	136597	20877	1058	236
	36	43792	67270	10972	470	153
	37	12909	20751	4837	406	0
	38	5445	4784	2539	72	0
	39	459	2158	503	0	0
	40	1552	0	2270	0	0
	41	1065	0	305	0	0
	42	218	1	0	0	0
	43	0	0	1280	0	0
	44	0	0	662	0	0
	45	0	0	0	0	0
	46	0	0	0	0	0
	47	0	0	0	0	0
	48	0	0	0	0	0
	49	0	0	0	0	0
Histiodraco velifer	Divergence_bin	DNA	LINE	LTR	Helitron	SINE
	0	7893072	3563203	834107	15523	53169
	1	23981781	13673402	3891450	63441	134591
	2	29029860	9713675	5788065	183403	215024
	3	18560486	7129761	4741065	195934	242157
	4	11742993	5306674	4726087	171201	183250
	5	7254558	3403650	3548371	138325	118459
	6	5025135	2140020	3096138	103829	65148
	7	3648630	1555619	2390309	81820	45966
	8	2754466	1298763	1948123	82883	45041
	9	2228463	1084576	1642654	91251	42737
	10	2005446	813224	1603633	71971	44094
	11	1755377	695670	1256233	65036	44318
	12	1599655	605137	1216897	79373	32706
	13	1476896	577008	1127525	82274	28432
	14	1448626	577387	1179578	88842	27100
	15	1496705	601605	1021371	98496	25022
	16	1481336	620592	960583	88275	29653
	17	1471370	582684	925129	46454	31946
	18	1455384	607893	835162	46078	31629
	19	1427764	543108	629632	51197	31788
	20	1397369	553222	557332	57280	36597
	21	1274366	607831	443703	47794	37552
	22	1198905	490855	412138	31164	38392
	23	1101247	464685	381532	29459	31049
	24	867979	466539	355328	13261	34257
	25	655529	437641	320716	17834	29542
	26	549438	489150	320077	10255	21159
	27	450643	555797	204630	7509	15842
	28	380482	591335	170601	5534	11601
	29	398823	614924	196275	5233	7241
	30	325381	758197	147139	4370	4852
	31	333885	636221	178587	6636	2723
	32	343539	597735	171893	2011	1322
	33	188180	487184	149183	5179	440
	34	121158	266993	67480	2150	252
	35	70932	113795	25308	191	156
	36	32716	46255	9565	263	153
	37	12494	24469	5244	0	0
	38	2788	3610	3021	0	0
	39	833	1112	584	0	0
	40	0	247	279	0	0
	41	18	0	0	0	0
	42	0	0	536	0	0
	43	0	0	0	0	0
	44	0	0	0	0	0
	45	0	0	0	0	0
	46	0	0	0	0	0
	47	0	0	0	0	0
	48	0	0	0	0	0
	49	0	0	0	0	0
Gymnodraco acuticeps	Divergence_bin	DNA	LINE	LTR	Helitron	SINE
	0	23040001	13957889	14579418	8691	57780
	1	41486202	21326047	18319115	47119	156634
	2	38000265	14170588	13875078	196239	238674
	3	23505318	9740732	9818265	213004	252477
	4	13959066	5951975	6191089	190429	213406
	5	9458364	4175771	4452676	136225	126311
	6	6611266	2646344	3759780	115208	75811
	7	4706515	1998834	2722228	87145	47398
	8	3548558	1490031	2189314	77984	38623
	9	2624497	1334340	1844440	68368	44605
	10	2259619	968156	1609153	86631	51174
	11	2075114	878919	1489944	113495	39486
	12	2024524	730925	1421054	86569	39396
	13	1816118	696520	1482070	101884	31700
	14	1737360	704317	1408277	121107	35655
	15	1812446	732442	1531115	98223	34271
	16	1664558	763169	1302587	91698	36502
	17	1571162	758079	1235762	86743	30582
	18	1649586	721284	1037283	88953	34140
	19	1655076	631101	813913	45327	36279
	20	1587102	646294	678564	62576	44101
	21	1454340	664239	623401	52477	40891
	22	1392327	635728	513499	44832	37622
	23	1144754	615262	449802	34021	33167
	24	897444	546458	461948	31722	34177
	25	823623	565972	367090	16703	32510
	26	769243	629080	382454	10682	20782
	27	619993	611266	351913	12354	17783
	28	591452	783296	318727	10266	12392
	29	635839	780430	294921	10110	8022
	30	622167	919391	206387	10299	5236
	31	525517	907092	215416	10790	2269
	32	496102	739363	251670	25207	1578
	33	350540	593868	232218	36977	276
	34	194574	373432	61457	3396	140
	35	99782	148380	28596	1530	258
	36	52568	72699	9071	1092	65
	37	19218	23939	6805	1139	0
	38	7547	9093	5206	432	0
	39	4508	1106	943	0	0
	40	2616	645	784	0	0
	41	1720	963	0	0	0
	42	108	366	0	0	0
	43	0	0	0	0	0
	44	0	0	0	0	0
	45	0	0	0	0	0
	46	0	0	981	0	0
	47	0	0	0	0	0
	48	0	0	0	0	0
	49	0	0	0	0	0
Akarotaxis nudiceps	Divergence_bin	DNA	LINE	LTR	Helitron	SINE
	0	8506577	2829968	1227500	13272	92837
	1	24634269	10422968	4005875	71660	177697
	2	26487281	8994563	5934899	188494	225548
	3	15946425	6162095	5044464	180996	230718
	4	9503757	4400838	4242890	141008	163046
	5	6390561	3483538	3432445	118531	95575
	6	4627303	2110734	2873555	88233	54286
	7	3276781	1539877	2244286	85889	43976
	8	2476690	1166773	1685000	82808	39814
	9	1988591	1009349	1435482	61183	38274
	10	1832725	704542	1176725	76644	40358
	11	1663533	616702	1080357	48577	40480
	12	1509646	580411	1009478	66667	30546
	13	1423878	542244	882732	86054	29612
	14	1415437	547295	797700	77470	21436
	15	1442687	594446	678240	87271	29768
	16	1450478	577811	640145	70162	27443
	17	1390331	598364	600061	39870	30567
	18	1383157	575641	572889	39236	30652
	19	1342790	544173	489422	30375	33834
	20	1397755	539610	484509	41951	38559
	21	1220617	567952	415365	38528	37644
	22	1116789	471449	369652	32957	33763
	23	952199	502216	327361	25926	34402
	24	770974	482649	308761	16393	31598
	25	684434	503305	261348	11384	28378
	26	533338	538981	236251	8508	21366
	27	480076	577416	221184	6941	15372
	28	389576	650392	212860	4905	13306
	29	380988	672601	214205	6599	7479
	30	318027	818644	149187	5265	4704
	31	284808	647746	149882	4038	2005
	32	239563	515402	153453	14834	524
	33	179523	512754	115649	7067	735
	34	133932	291959	41274	1683	157
	35	59957	131546	19158	138	142
	36	21635	54355	4917	435	153
	37	15740	20767	2687	85	0
	38	3290	4408	3558	95	0
	39	657	876	112	0	0
	40	0	472	6	0	0
	41	0	0	0	0	0
	42	0	0	0	0	0
	43	0	0	0	0	0
	44	0	0	0	0	0
	45	0	0	0	0	0
	46	0	0	0	0	0
	47	0	0	0	0	0
	48	0	0	0	0	0
	49	0	0	0	0	0
Pseudochaenichthys georgianus	Divergence_bin	DNA	LINE	LTR	Helitron	SINE
	0	10365148	12829107	12361212	8232	61300
	1	33854672	19412915	19368076	37518	160444
	2	42050204	18668000	17339283	150780	277615
	3	29171397	13266848	12886974	225290	305377
	4	17666547	8534906	8065098	162453	230140
	5	11435200	5557275	6109644	129465	157985
	6	7653487	3535473	4771573	114028	90507
	7	5372119	2238863	4434002	101820	55881
	8	4112118	1708932	3613658	78614	46363
	9	3025106	1432305	2851168	75105	40999
	10	2479712	1098783	2270053	74020	43765
	11	2165101	916350	1915241	91632	37276
	12	1979623	794466	1591668	82318	39763
	13	1922081	815849	1560302	83386	34150
	14	1900253	820898	1499361	95362	30399
	15	1711173	834946	1451720	97113	31475
	16	1674642	772892	1171959	89941	30614
	17	1563271	748026	1112820	108575	30525
	18	1662740	717005	1056047	82900	30720
	19	1552131	685717	860193	55404	31490
	20	1584104	679529	636895	49320	39414
	21	1461982	700417	581031	60307	37533
	22	1292429	619426	513392	64783	36591
	23	1157156	659248	479698	74092	36778
	24	956891	586967	428748	72315	27163
	25	864399	580090	352341	24889	27368
	26	707394	661310	387471	14762	24312
	27	587982	743850	343320	11473	18056
	28	573034	929967	247096	9341	10665
	29	577427	890362	273619	10900	7950
	30	510383	1074437	209196	16010	6650
	31	494925	1094535	186237	11218	2872
	32	486068	858218	227485	19160	1655
	33	309556	639625	201009	27485	461
	34	164698	452875	105813	6118	242
	35	107243	181563	35118	2092	143
	36	56874	74917	11817	1506	273
	37	25487	35235	11810	0	0
	38	5692	7019	5860	526	0
	39	1468	3824	3765	0	0
	40	240	242	20	0	0
	41	0	38	157	0	0
	42	282	0	0	0	0
	43	0	1	842	0	0
	44	617	0	0	0	0
	45	0	0	0	0	0
	46	0	0	0	0	0
	47	0	0	0	0	0
	48	0	0	0	0	0
	49	0	0	0	0	0
Cryodraco antarcticus	Divergence_bin	DNA	LINE	LTR	Helitron	SINE
	0	5723104	5191330	2844326	8493	54065
	1	24001627	12778052	8344921	28892	137486
	2	30622779	13648061	9161675	139653	217773
	3	21910726	10071742	7972745	199572	234741
	4	13677175	6055226	5546496	144029	200397
	5	8779092	4121250	4533932	132432	137282
	6	6015721	2688402	3783714	107640	88089
	7	4270730	1865486	3273049	94886	52406
	8	3238130	1417628	2867633	71422	41343
	9	2418587	1139840	2053520	78991	39256
	10	2022665	961783	1888372	63719	37207
	11	1781714	752137	1325875	56928	36201
	12	1671044	636004	1092197	55369	33681
	13	1588497	635674	1077229	72348	29431
	14	1555341	630298	1127854	60745	29245
	15	1437386	639979	1143819	95264	24900
	16	1430215	583879	904613	74721	24580
	17	1411585	623092	901093	75781	27970
	18	1418266	593858	805192	66233	27749
	19	1363910	557143	614050	35402	29908
	20	1366401	569843	512451	40598	32450
	21	1215571	560326	463728	42076	29490
	22	1134288	518978	400650	36310	36437
	23	965923	503156	384556	28497	31724
	24	754590	481990	331896	23567	27515
	25	650442	487798	255225	13751	25383
	26	555117	508272	280063	8956	20911
	27	458038	595018	237366	13710	13583
	28	417527	744626	197953	4342	11370
	29	382330	704838	174110	4153	5707
	30	346854	761379	147495	6518	4761
	31	310497	702184	142534	5124	2501
	32	291144	578670	153794	7778	1662
	33	192931	533742	164283	10104	477
	34	121688	355729	93701	2318	0
	35	64227	121333	38352	396	310
	36	37644	56987	10898	380	0
	37	16169	24303	4118	0	0
	38	4133	5014	4866	72	0
	39	414	814	963	0	0
	40	91	15	789	0	0
	41	0	474	0	0	0
	42	0	0	18	0	0
	43	28	7	0	0	0
	44	0	0	0	0	0
	45	0	0	0	0	0
	46	0	0	0	0	0
	47	0	0	0	0	0
	48	0	0	0	0	0
	49	0	0	0	0	0
Chionobathyscus dewitti	Divergence_bin	DNA	LINE	LTR	Helitron	SINE
	0	5046786	4805857	2585878	8634	56472
	1	22186906	11408499	7434808	37278	138435
	2	29714544	12344390	8368832	135217	226527
	3	21288439	9020598	7221077	197972	229721
	4	13248874	5574916	4990323	142134	192312
	5	8611418	3716956	4038907	114014	133872
	6	5813001	2579738	3307140	102451	88522
	7	4138548	1708852	2974607	83189	49174
	8	3150518	1351961	2317295	63605	37922
	9	2354455	1106906	1774240	71812	37493
	10	2015241	919437	1575999	58595	40800
	11	1744170	702416	1172446	58680	33789
	12	1608664	632282	977390	61659	32643
	13	1543428	640698	947144	74250	29809
	14	1424471	566528	974466	67320	26589
	15	1429681	585508	975883	91565	27161
	16	1427638	573416	799118	75527	23851
	17	1357335	560061	743006	55167	25777
	18	1363657	595569	680933	51922	30531
	19	1302397	528067	518604	39758	30445
	20	1326096	544409	464957	37340	34555
	21	1179135	515781	403067	35542	31684
	22	1111533	505539	367998	37177	35945
	23	979798	484012	350504	34847	29742
	24	753549	444814	293221	20571	28579
	25	661050	477192	261220	12962	24472
	26	526649	485952	252719	9996	19685
	27	461126	522989	251616	6275	15487
	28	412841	659284	155348	7604	10350
	29	364978	651588	169252	4072	5423
	30	358689	735390	142678	7222	3852
	31	326580	620224	132068	12680	1909
	32	288619	606708	126317	17456	1267
	33	196305	512374	126981	52125	727
	34	112973	289437	96423	4138	28
	35	70790	145485	32952	4419	320
	36	39238	49645	8354	353	153
	37	10961	17889	3426	1621	0
	38	3946	4358	5794	0	0
	39	1149	1732	1185	0	0
	40	191	630	190	0	0
	41	0	17	0	0	0
	42	0	0	0	0	0
	43	0	1	27	0	0
	44	0	0	0	0	0
	45	0	0	0	0	0
	46	0	0	0	0	0
	47	0	0	0	0	0
	48	0	0	0	0	0
	49	0	0	0	0	0
Pagetopsis macropterus	Divergence_bin	DNA	LINE	LTR	Helitron	SINE
	0	6871607	5491832	3888756	10929	54864
	1	23269765	12997424	9130184	31307	146471
	2	31544904	13586048	10205547	146367	243402
	3	22757513	10438633	8931832	172515	247203
	4	13809219	6342115	5741811	143618	197625
	5	8665016	4152585	4618379	120243	141457
	6	5961420	2746687	3785783	84336	88884
	7	4125833	1816661	3208091	87535	55513
	8	3135839	1471223	2829419	74189	41067
	9	2427840	1157664	2112958	55432	36742
	10	2041493	921707	1804128	56872	40918
	11	1781359	745114	1361240	54510	37211
	12	1566951	661569	1159064	65535	36138
	13	1570370	636265	1096476	76534	30000
	14	1498393	609773	1156818	67537	23644
	15	1447490	615818	1102183	73678	25158
	16	1435224	630873	977191	67524	24593
	17	1352680	546633	874663	73406	26135
	18	1416415	604517	809026	47920	27127
	19	1359940	538739	627295	38785	29884
	20	1370376	546762	490454	38046	30776
	21	1281857	544223	432871	51406	34247
	22	1116067	494013	387543	32294	33438
	23	995412	481882	380807	26985	32029
	24	782470	476687	330312	22471	28101
	25	696772	498405	268866	15994	24693
	26	537931	489829	274887	7806	20702
	27	445750	552600	232017	7385	15295
	28	399013	658187	181104	6013	10151
	29	402077	710539	175036	3992	6745
	30	388892	797190	142824	6084	3996
	31	324431	647811	118411	5343	2124
	32	313057	646345	166408	10074	1053
	33	229364	516734	156135	22528	534
	34	124755	323945	86064	5870	11
	35	67741	127404	24996	1182	120
	36	45441	48144	9813	294	153
	37	17098	28408	5822	181	0
	38	1304	3612	5377	0	0
	39	905	842	1058	0	0
	40	397	259	138	0	0
	41	0	41	135	0	0
	42	0	8	0	0	0
	43	0	0	0	0	0
	44	0	0	0	0	0
	45	0	0	0	0	0
	46	0	0	0	0	0
	47	0	0	0	0	0
	48	0	0	0	0	0
	49	0	0	0	0	0
b) genome size vs. repeat content
Species	assembly	assembly_size	DNA	LINE	LTR	Helitron	SINE	repeat_legth	repeat_%
Cottoperca gobio	fCotGob3	609391784	39650972	29892274	12980283	240959	1383749	106459577	21.7
Bovichtus diacanthus	fBovDia2	641789583	27589323	13124373	6028738	256752	1168875	66099837	13
Bovichtus variegatus	fBovVar2	656996731	27600792	12718444	6124817	265519	1194466	66172957	12.8
Trematomus bernacchii	fTreBer1	867139040	123461657	55663475	52348505	4103725	2090635	340155077	42.7
Trematomus loennbergii	fTreLoe1	801467617	91231715	41601518	31235829	2432909	1604972	243198990	32.6
Lepidonotothen nudifrons	fLepNud1	727640906	80426993	33422905	22116800	2112592	1515603	202357459	30.3
Notothenia rossii	fNotRos1	987096595	149947178	59869650	53592189	2268108	1633059	353764680	37.9
Gobionotothen gibberifrons	fGobGib1	784121524	96119706	43129450	37551919	1811974	1476844	247205071	33.7
Harpagifer antarcticus	fHarAnt1	941524281	162124705	103814478	75557796	2138901	1893935	438421059	49.1
Histiodraco velifer	fHisVel1	831509016	137659603	63228778	47680148	2079557	1749226	334932524	42.4
Akarotaxis nudiceps	fAkaNud1	844240027	128013775	56421439	43941380	1876478	1750025	307424901	38.4
Gymnodraco acuticeps	fGymAcu1	996929135	197731410	94637377	96681851	2423800	1925826	502693024	53
Chaenodraco wilsoni	fChaWil1	956362274	140105283	68100418	58193848	1888193	1741229	348587567	38.1
Cryodraco antarcticus	fCryAnt1	944118312	145785386	74289885	65416869	1899548	1755366	371258673	41.2
Pagetopsis macropterus	fPagMac1	957852084	147719012	75220157	69450388	1801666	1802597	379145962	41.3
Pseudochaenichthys georgianus	fPseGeo1	1026205435	195305743	106630273	112008383	2404261	2057757	526904812	54.3

## Sheet: Fig.4
Figure 4a: Reconstruction of the antifreeze locus. Reconstructed physical map of the antifreeze locus for three notothenioid species: Cottoperca gobio, which represents the ancestral state of the locus, Dissostichus mawsoni, and Pseudochaennichthys georgianus, which represent derived loci. afgp: antifreeze glycoprotein genes, tlp: trypsinogen-like protease, tryp1: trypsinogen1, tryp3: trypsinogen…
Species
C. gobio	scaffold	start	end	gene	orientation
GCA_900634415.1	Super_Scaffold_16	3951962	3965759	HSL	Forward
	Super_Scaffold_16	4007811	4009102	Tryp1	Reverse
	Super_Scaffold_16	4011755	4013136	Tryp1	Reverse
	Super_Scaffold_16	4016622	4017897	Tryp1	Reverse
	Super_Scaffold_16	4020033	4021414	Tryp1	Forward
	Super_Scaffold_16	4024502	4026083	Tryp1	Forward
	Super_Scaffold_16	4028711	4029856	Tryp3a	Reverse
	Super_Scaffold_16	4031221	4032879	TLP	Forward
	Super_Scaffold_16	4060265	4064654	TOMM40	Forward
D. mawsoni	scaffold	start	end	gene	orientation
HQ447059.1	Dmaw_hap1	516	1958	Tryp1	Reverse
	Dmaw_hap1	5669	7118	Tryp1	Reverse
	Dmaw_hap1	11430	12650	Tryp1	Reverse
	Dmaw_hap1	13974	15760	Tryp1	Forward
	Dmaw_hap1	19414	20848	Tryp1	Forward
	Dmaw_hap1	30390	32782	Tryp3	Reverse
	Dmaw_hap1	34049	36704	TLP	Forward
	Dmaw_hap1	52340	54709	Tryp3	Reverse
	Dmaw_hap1	55967	59577	TLP	Forward
	Dmaw_hap1	71672	74008	Tryp3	Reverse
	Dmaw_hap1	75904	88365	chimeric AFGP/TLP	Forward
	Dmaw_hap1	95161	100044	chimeric AFGP/TLPR	Forward
	Dmaw_hap1	108933	112765	AFGP	Reverse
	Dmaw_hap1	114687	115061	Tryp3R	Forward
	Dmaw_hap1	120339	120714	Tryp3R	Reverse
	Dmaw_hap1	122642	126710	AFGP	Forward
	Dmaw_hap1	142906	143280	Tryp3R	Reverse
	Dmaw_hap1	145208	148876	AFGP	Forward
	Dmaw_hap1	166323	166698	Tryp3R	Reverse
	Dmaw_hap1	168626	172285	AFGP	Forward
	Dmaw_hap1	190629	191004	Tryp3R	Reverse
	Dmaw_hap1	192925	196487	AFGP	Forward
	Dmaw_hap1	211033	211408	Tryp3R	Reverse
	Dmaw_hap1	212261	215478	AFGP	Forward
	Dmaw_hap1	235999	240533	AFGP	Reverse
	Dmaw_hap1	242478	242853	AFGPR	Forward
	Dmaw_hap1	245883	246258	Tryp3R	Forward
	Dmaw_hap1	264544	268665	AFGP	Reverse
	Dmaw_hap1	270592	270967	Tryp3R	Forward
	Dmaw_hap1	274635	275010	Tryp3R	Forward
	Dmaw_hap1	294444	298215	AFGP	Reverse
	Dmaw_hap1	300143	300518	Tryp3R	Forward
	Dmaw_hap1	314134	317792	AFGP	Reverse
	Dmaw_hap1	320223	320599	Tryp3R	Forward
	Dmaw_hap1	323889	326986	AFGPR	Forward
	Dmaw_hap1	334305	335833	AFGPR	Reverse
	Dmaw_hap1	337673	341689	chimeric AFGP/TLPR	Forward
	Dmaw_hap1	363409	364175	AFGPR	Forward
	Dmaw_hap1	368219	371331	Tryp3R	Reverse
	Dmaw_hap1	373606	376155	AFGPR	Forward
	Dmaw_hap1	433878	438650	TOMM40	Forward
P. georgianus	scaffold	start	end	gene	orientation
GCA_902827115.2	Super_scaffold_16	38945911	38967675	HSL	Reverse
	Super_scaffold_16	38866659	38866705	Tryp1R	Forward
	Super_scaffold_16	38859590	38861028	Tryp1	Forward
	Super_scaffold_16	38848975	38850413	Tryp1	Forward
	Super_scaffold_16	38828211	38829635	Tryp1	Forward
	Super_scaffold_16	38817800	38819023	Tryp1	Forward
	Super_scaffold_16	38802612	38803915	Tryp1	Reverse
	Super_scaffold_16	38795089	38795525	Tryp1R	Reverse
	Super_scaffold_16	38792414	38793777	Tryp1	Reverse
	Super_scaffold_16	38768261	38772263	Tryp3	Forward
	Super_scaffold_16	38763244	38767008	TLP	Reverse
	Super_scaffold_16	38671632	38674008	Tryp3	Forward
	Super_scaffold_16	38666745	38670470	TLP	Reverse
	Super_scaffold_16	38641524	38646275	AFGPR	Forward
	Super_scaffold_16	38611782	38617508	AFGPR	Reverse
	Super_scaffold_16	38609975	38610350	Tryp3R	Reverse
	Super_scaffold_16	38579694	38580230	AFGPR	Reverse
	Super_scaffold_16	38532155	38536443	AFGPR	Reverse
	Super_scaffold_16	38502589	38502904	Tryp3R	Forward
	Super_scaffold_16	38500555	38502168	AFGPR	Reverse
	Super_scaffold_16	38425906	38429293	AFGP	Forward
	Super_scaffold_16	38423791	38424078	Tryp3R	Reverse
	Super_scaffold_16	38330011	38333427	AFGP	Reverse
	Super_scaffold_16	38308402	38308502	AFGPR	Reverse
	Super_scaffold_16	38276327	38279207	AFGPR	Reverse
	Super_scaffold_16	38242321	38245716	AFGP	Reverse
	Super_scaffold_16	38226393	38229958	AFGP	Reverse
	Super_scaffold_16	38169880	38173094	AFGP	Reverse
	Super_scaffold_16	38147212	38150760	AFGP	Reverse
	Super_scaffold_16	38124462	38128872	AFGP	Reverse
	Super_scaffold_16	38100518	38103990	AFGP	Reverse
	Super_scaffold_16	38003229	38004038	Tryp3R	Forward
	Super_scaffold_16	37995223	37995262	Tryp3R	Forward
	Super_scaffold_16	37972534	37984174	chimeric AFGP/TLPR	Reverse
	Super_scaffold_16	37893639	37908880	TOMM40	Reverse

## Sheet: Fig.5
Figure 5 a-b: Reconstructed synteny of both LA and MN haemoglobin gene clusters. Coordinates for MN cluster (top), and LA cluster (bottom). Genes: hbamn/hbala: (α-globin), hbbmn/hbbla (β-globin), flanking genes MN cluster: kank2, nprl3, flanking genes LA cluster: rhbdf1b, aqp8a.2. (*): pseudogene.
MN CLUSTER
Species
Perca flavescens	scaffold	start	end	gene	orientation	pseudogene
	NC_041345.1	15611654	15616418	kank2	Forward
	NC_041345.1	15622974	15623698	hbamn1.1	Forward
	NC_041345.1	15629920	15629160	hbbmn1.1	Reverse
	NC_041345.1	15631115	15631967	hbamn1.2	Forward
	NC_041345.1	15634203	15633443	hbbmn1.2	Reverse
	NC_041345.1	15635400	15636223	hbamn1.3	Forward
	NC_041345.1	15638060	15637310	hbbmn1.3	Reverse
	NC_041345.1	15639132	15639843	hbamn1.4	Forward
	NC_041345.1	15642353	15641616	hbbmn1.4	Reverse
	NC_041345.1	15646234	15647005	hbamn2	Forward
	NC_041345.1	15649056	15648287	hbbmn2	Reverse
	NC_041345.1	15656869	15672353	nprl3	Forward
Cottoperca gobio	Super_Scaffold_8	6539403	6550797	kank2	Reverse
	Super_Scaffold_8	6537328	6537056	hbamn1.1p	Reverse	*
	Super_Scaffold_8	6530579	6531287	hbamn1.2p	Forward	*
	Super_Scaffold_8	6528085	6527368	hbbmn1.1	Reverse
	Super_Scaffold_8	6524057	6524773	hbbmn1.2	Forward
	Super_Scaffold_8	6521281	6520575	hbamn1.3	Reverse
	Super_Scaffold_8	6517286	6518002	hbbmn1.3	Forward
	Super_Scaffold_8	6514793	6514087	hbamn1.4	Reverse
	Super_Scaffold_8	6506615	6507332	hbbmn1.4	Forward
	Super_Scaffold_8	6505673	6504976	hbamn1.5	Reverse
	Super_Scaffold_8	6502494	6503210	hbbmn1.5	Forward
	Super_Scaffold_8	6501547	6500850	hbamn1.6	Reverse
	Super_Scaffold_8	6498351	6499067	hbbmn1.6	Forward
	Super_Scaffold_8	6497369	6496672	hbamn1.7	Reverse
	Super_Scaffold_8	6494480	6495196	hbbmn1.7p	Forward	*
	Super_Scaffold_8	6492112	6492809	hbamn1.8	Forward
	Super_Scaffold_8	6491168	6490452	hbbmn1.8	Reverse
	Super_Scaffold_8	6488151	6488848	hbamn1.9	Forward
	Super_Scaffold_8	6487122	6486405	hbbmn1.9	Reverse
	Super_Scaffold_8	6481792	6481042	hbamn2	Reverse
	Super_Scaffold_8	6478694	6479321	hbbmn2	Forward
	Super_Scaffold_8	6458456	6476432	nprl3	Reverse
Eleginops maclovinus	scaffold27	1543960	1536394	kank2	Reverse
	scaffold27	1530591	1529881	hbamn1.1	Reverse
	scaffold27	1527939	1528672	hbbmn1.1	Forward
	scaffold27	1527139	1525971	hbamn1.2	Reverse
	scaffold27	1519342	1520109	hbbmn1.2	Forward
	scaffold27	1514304	1514996	hbbmn1.3	Forward
	scaffold27	1509873	1509156	hbamn2	Reverse
	scaffold27	1507389	1508017	hbbmn2	Forward
	scaffold27	1504489	1490630	nprl3	Reverse
Dissostichus mawsoni	JAAKFY010000014.1	14874888	14859880	kank2	Reverse
	JAAKFY010000014.1	14850580	14851232	hbbmn1.1	Forward
	JAAKFY010000014.1	14849780	14849071	hbamn1.1	Reverse
	JAAKFY010000014.1	14846768	14847420	hbbmn1.2	Forward
	JAAKFY010000014.1	14845967	14845258	hbamn1.2	Reverse
	JAAKFY010000014.1	14843429	14844087	hbbmn1.3p	Forward	*
	JAAKFY010000014.1	14842631	14841922	hbamn1.3	Reverse
	JAAKFY010000014.1	14840097	14840757	hbbmn1.4	Forward
	JAAKFY010000014.1	14839298	14838589	hbamn1.4	Reverse
	JAAKFY010000014.1	14836769	14837425	hbbmn1.5p	Forward	*
	JAAKFY010000014.1	14828897	14828161	hbamn2	Reverse
	JAAKFY010000014.1	14825248	14825884	hbbmn2	Forward
	JAAKFY010000014.1	14823257	14811014	nprl3	Reverse
Trematomus bernacchii	Scaff10x_36_arrow_ctg1	16415936	16410726	kank2	Reverse
	Scaff10x_36_arrow_ctg1	16396430	16397090	hbbmn1.1	Forward
	Scaff10x_36_arrow_ctg1	16395632	16394924	hbamn1.1	Reverse
	Scaff10x_36_arrow_ctg1	16393092	16393752	hbbmn1.2	Forward
	Scaff10x_36_arrow_ctg1	16392292	16391584	hbamn1.2	Reverse
	Scaff10x_36_arrow_ctg1	16389762	16390422	hbbmn1.3	Forward
	Scaff10x_36_arrow_ctg1	16388964	16388255	hbamn1.3	Reverse
	Scaff10x_36_arrow_ctg1	16386434	16387094	hbbmn1.4	Forward
	Scaff10x_36_arrow_ctg1	16385634	16384926	hbamn1.4	Reverse
	Scaff10x_36_arrow_ctg1	16383095	16383755	hbbmn1.5	Forward
	Scaff10x_36_arrow_ctg1	16382296	16381588	hbamn1.5	Reverse
	Scaff10x_36_arrow_ctg1	16379755	16380415	hbbmn1.6	Forward
	Scaff10x_36_arrow_ctg1	16378957	16378248	hbamn1.6	Reverse
	Scaff10x_36_arrow_ctg1	16368049	16367324	hbamn2	Reverse
	Scaff10x_36_arrow_ctg1	16355261	16355904	hbbmn2	Forward
	Scaff10x_36_arrow_ctg1	16349346	16335659	nprl3	Reverse
Harpagifer antarcticus	scaffold_74	2044561	2039380	kank2	Reverse
	scaffold_74	2019811	2020469	hbbmn1.1	Forward
	scaffold_74	2019014	2018310	hbamn1.1	Reverse
	scaffold_74	2016688	2017346	hbbmn1.2	Forward
	scaffold_74	2015891	2015187	hbamn1.2	Reverse
	scaffold_74	2013565	2014223	hbbmn1.3	Forward
	scaffold_74	2012768	2012064	hbamn1.3	Reverse
	scaffold_74	2010426	2011084	hbbmn1.4p	Forward	*
	scaffold_74	2009629	2008924	hbamn1.4p	Reverse	*
	scaffold_74	2002194	2002852	hbbmn1.5	Forward
	scaffold_74	2001396	2000690	hbamn1.5p	Reverse	*
	scaffold_74	1981221	1980491	hbamn2	Reverse
	scaffold_74	1978831	1965439	nprl3	Reverse
Gymnodraco acuticeps	Scaff10x_1783_arrow_ctg1	6046985	6052120	kank2	Forward
	Scaff10x_1783_arrow_ctg1	6088976	6088315	hbbmn1.1	Reverse
	Scaff10x_1783_arrow_ctg1	6089772	6090476	hbamn1.1	Forward
	Scaff10x_1783_arrow_ctg1	6109649	6108987	hbbmn1.2	Reverse
	Scaff10x_1783_arrow_ctg1	6110445	6111149	hbamn1.2	Forward
	Scaff10x_1783_arrow_ctg1	6112984	6112322	hbbmn1.3p	Reverse	*
	Scaff10x_1783_arrow_ctg1	6113780	6114484	hbamn1.3	Forward
	Scaff10x_1783_arrow_ctg1	6116312	6115650	hbbmn1.4	Reverse
	Scaff10x_1783_arrow_ctg1	6117108	6117812	hbamn1.4	Forward
	Scaff10x_1783_arrow_ctg1	6119640	6118978	hbbmn1.5	Reverse
	Scaff10x_1783_arrow_ctg1	6122104	6121435	hbbmn1.6p	Reverse	*
	Scaff10x_1783_arrow_ctg1	6122901	6123606	hbamn1.6	Forward
	Scaff10x_1783_arrow_ctg1	6125433	6124771	hbbmn1.7	Reverse
	Scaff10x_1783_arrow_ctg1	6126229	6126933	hbamn1.7	Forward
	Scaff10x_1783_arrow_ctg1	6139810	6139149	hbbmn1.8	Reverse
	Scaff10x_1783_arrow_ctg1	6140608	6141312	hbamn1.8	Forward
	Scaff10x_1783_arrow_ctg1	6143147	6142485	hbbmn1.9p	Reverse	*
	Scaff10x_1783_arrow_ctg1	6143946	6144651	hbamn1.9p	Forward	*
	Scaff10x_1783_arrow_ctg1	6146485	6145824	hbbmn1.10	Reverse
	Scaff10x_1783_arrow_ctg1	6147281	6147985	hbamn1.10	Forward
	Scaff10x_1783_arrow_ctg1	6149819	6149158	hbbmn1.11	Reverse
	Scaff10x_1783_arrow_ctg1	6150615	6151319	hbamn1.11	Forward
	Scaff10x_1783_arrow_ctg1	6151949	Missing	hbbmn1.12p	Reverse	*
	Scaff10x_1783_arrow_ctg1	6177620	Missing	hbbmn1.13p	Reverse	*
	Scaff10x_1783_arrow_ctg1	6178933	6190796	nprl3	Forward
Chaenocephalus aceratus	LG8	15563823	15558613	kank2	Reverse
	LG8	15539550	15524596	nprl3	Reverse
Pseudochaennichthys georgianus	Super_scaffold_8	18710237	18705045	kank2	Reverse
	Super_scaffold_8	18656660	18643887	nprl3	Reverse
MN CLUSTER
	Scaffold	Start	End	gene	orientation	pseudogene
Perca flavescens	NC_041351.1	19310432	19331711	rhbdf1b	Forward
	NC_041351.1	19251587	19246731	hbala1	Reverse
	NC_041351.1	19242762	19243855	hbbla1	Forward
	NC_041351.1	19239033	19237600	hbala2	Reverse
	NC_041351.1	19227888	19237007	aqp8a.2	Forward
Cottoperca gobio	Primary_assembly 19	17405516	17420275	rhbdf1b	Reverse
	Primary_assembly 19	17449777	17451318	hbala1	Forward
	Primary_assembly 19	17453611	17454286	hbbla1	Reverse
	Primary_assembly 19	17455890	17458140	hbala2	Forward
	Primary_assembly 19	17458074	17459959	aqp8a.2	Reverse
Eleginops maclovinus	HiC_scaffold_2	3422208	3406465	rhbdf1b	Forward
	HiC_scaffold_2	3455629	3457817	hbala1	Reverse
	HiC_scaffold_2	3460490	3459873	hbbla1.2	Forward
	HiC_scaffold_2	3462861	3462244	hbbla1	Forward
	HiC_scaffold_2	3464909	3465916	hbala2	Reverse
	HiC_scaffold_2	3468780	3466592	aqp8a.2	Forward
Dissostichus mawsoni	JAAKFY010000008.1	10205543	10231292	rhbdf1b	Reverse
	JAAKFY010000008.1	10778608	10781352	hbala1	Forward
	JAAKFY010000008.1	10785443	10784980	hbbla1.2	Reverse
	JAAKFY010000008.1	10788502	10787881	hbbla1	Reverse
	JAAKFY010000008.1	10798327	10799479	hbala2	Forward
	JAAKFY010000008.1	10802877	10800331	aqp8a.2	Reverse
Trematomus bernacchii	Scaff10x_83_arrow_ctg1	921764	899161	rhbdf1b	Reverse
	Scaff10x_83_arrow_ctg1	1311853	1315445	hbala1	Forward
	Scaff10x_83_arrow_ctg1	1317468	1316851	hbbla1.2	Reverse	*
	Scaff10x_83_arrow_ctg1	1320007	1319390	hbbla1	Reverse
	Scaff10x_83_arrow_ctg1	1326949	1328075	hbala2	Forward
	Scaff10x_83_arrow_ctg1	1331436	1328917	aqp8a.2	Reverse
Harpagifer antarcticus	scaffold_16	53045	55910	hbala1	Forward
	scaffold_16	59384	59293	hbbla1.2	Reverse	*
	scaffold_16	61902	61809	hbbla1	Reverse
	scaffold_16	64639	65778	hbala2	Forward
	scaffold_16	68884	66601	aqp8a.2	Reverse
Gymnodraco acuticeps	Scaff10x_4603_arrow_ctg1	123181	120329	hbala1	Reverse
	Scaff10x_4603_arrow_ctg1	114010	114606	hbbla1.2	Forward	*
	Scaff10x_4603_arrow_ctg1	111453	112064	hbbla1	Forward
	Scaff10x_4603_arrow_ctg1	107561	106425	hbala2	Reverse
	Scaff10x_4603_arrow_ctg1	103294	105580	aqp8a.2	Forward
Chaenocephalus aceratus	LG19	22999204	22977503	rhbdf1b	Reverse
	LG19	23240855	23240985	hbala2	Forward	*
	LG19	23244276	23241813	aqp8a.2	Reverse
Pseudochaenichthys georgianus	Super_scaffold_19	25099146	25127262	rhbdf1b	Forward
	Super_scaffold_19	24933401	24933273	hbala2	Reverse	*
	Super_scaffold_19	24929993	24932447	aqp8a.2	Forward

## Sheet: Supp_Fig.1
Supplementary Figure 1c-d: assembly and annotation completeness of PacBio assemblies. Data showing % of complete, fragmented and missing genes in assemblies (top) and annotations (bottom) for five PacBio sequenced genomes.
	Species name	complete genes (%)	fragmented genes (%)	missing genes (%)
Assembly completeness	Cottoperca gobio	93.9	0.8	5.3
	Trematomus bernacchii	97.5	0.5	2
	Harpagifer antarcticus	94.1	1.2	4.7
	Gymnodraco acuticeps	93.5	1.3	5.2
	Pseudochaenichthys georgianus	94.1	1.2	4.7
Annotation completeness	Cottoperca gobio	91.7	1.8	6.5
	Trematomus bernacchii	94.5	1.8	3.7
	Harpagifer antarcticus	90.4	2.4	7.2
	Gymnodraco acuticeps	91.2	2.6	6.2
	Pseudochaenichthys georgianus	92.2	2	5.8

## Sheet: Supp_Fig.2
Supplementary Figure 2: Heatmap of transposon coverage of most abundant transposon superfamilies, uncluding TE families, and genome coverage for each species.
Species	genome_coverage	TE_family
Cottoperca gobio	0.276587	CMC-EnSpm
Bovichtus diacanthus	0.232824	CMC-EnSpm
Bovichtus variegatus	0.226838	CMC-EnSpm
Trematomus bernacchii	0.543245	CMC-EnSpm
Trematomus loennbergii	0.422812	CMC-EnSpm
Lepidonotothen nudifrons	0.413341	CMC-EnSpm
Gobionotothen gibberifrons	0.505921	CMC-EnSpm
Notothenia rossii	0.608314	CMC-EnSpm
Histiodraco velifer	0.640638	CMC-EnSpm
Akarotaxis nudiceps	0.710153	CMC-EnSpm
Harpagifer antarcticus	0.588836	CMC-EnSpm
Gymnodraco acuticeps	0.683905	CMC-EnSpm
Cryodraco antarcticus	0.619261	CMC-EnSpm
Chaenodraco wilsoni	0.575086	CMC-EnSpm
Pagetopsis macropterus	0.643093	CMC-EnSpm
Pseudochaenichthys georgianus	0.832449	CMC-EnSpm
Cottoperca gobio	0.0096061	Copia
Bovichtus diacanthus	0.0096504	Copia
Bovichtus variegatus	0.0093886	Copia
Trematomus bernacchii	0.184533	Copia
Trematomus loennbergii	0.114017	Copia
Lepidonotothen nudifrons	0.123531	Copia
Gobionotothen gibberifrons	0.163406	Copia
Notothenia rossii	0.343819	Copia
Histiodraco velifer	0.227889	Copia
Akarotaxis nudiceps	0.26386	Copia
Harpagifer antarcticus	0.234417	Copia
Gymnodraco acuticeps	0.383712	Copia
Cryodraco antarcticus	0.39344	Copia
Chaenodraco wilsoni	0.354032	Copia
Pagetopsis macropterus	0.429125	Copia
Pseudochaenichthys georgianus	0.513185	Copia
Cottoperca gobio	0.035214	DIRS
Bovichtus diacanthus	0.0240627	DIRS
Bovichtus variegatus	0.0240242	DIRS
Trematomus bernacchii	0.794461	DIRS
Trematomus loennbergii	0.762561	DIRS
Lepidonotothen nudifrons	0.646886	DIRS
Gobionotothen gibberifrons	1.18979	DIRS
Notothenia rossii	1.00238	DIRS
Histiodraco velifer	0.977356	DIRS
Akarotaxis nudiceps	0.680714	DIRS
Harpagifer antarcticus	0.833348	DIRS
Gymnodraco acuticeps	1.33138	DIRS
Cryodraco antarcticus	1.89696	DIRS
Chaenodraco wilsoni	1.53622	DIRS
Pagetopsis macropterus	1.82872	DIRS
Pseudochaenichthys georgianus	1.98809	DIRS
Cottoperca gobio	0.418647	DNA
Bovichtus diacanthus	0.425674	DNA
Bovichtus variegatus	0.4307	DNA
Trematomus bernacchii	1.56576	DNA
Trematomus loennbergii	1.28355	DNA
Lepidonotothen nudifrons	1.42258	DNA
Gobionotothen gibberifrons	1.30782	DNA
Notothenia rossii	1.70944	DNA
Histiodraco velifer	1.80382	DNA
Akarotaxis nudiceps	1.73366	DNA
Harpagifer antarcticus	1.99342	DNA
Gymnodraco acuticeps	2.1053	DNA
Cryodraco antarcticus	1.69833	DNA
Chaenodraco wilsoni	1.57552	DNA
Pagetopsis macropterus	1.761	DNA
Pseudochaenichthys georgianus	2.1913	DNA
Cottoperca gobio	0.377369	ERV1
Bovichtus diacanthus	0.133576	ERV1
Bovichtus variegatus	0.140413	ERV1
Trematomus bernacchii	0.773614	ERV1
Trematomus loennbergii	0.556414	ERV1
Lepidonotothen nudifrons	0.351931	ERV1
Gobionotothen gibberifrons	0.603961	ERV1
Notothenia rossii	0.704218	ERV1
Histiodraco velifer	0.778838	ERV1
Akarotaxis nudiceps	0.874118	ERV1
Harpagifer antarcticus	0.892189	ERV1
Gymnodraco acuticeps	1.2256	ERV1
Cryodraco antarcticus	0.616401	ERV1
Chaenodraco wilsoni	0.576672	ERV1
Pagetopsis macropterus	0.792564	ERV1
Pseudochaenichthys georgianus	1.28375	ERV1
Cottoperca gobio	1.10177	Gypsy
Bovichtus diacanthus	0.523959	Gypsy
Bovichtus variegatus	0.513705	Gypsy
Trematomus bernacchii	1.81678	Gypsy
Trematomus loennbergii	1.14841	Gypsy
Lepidonotothen nudifrons	0.82283	Gypsy
Gobionotothen gibberifrons	1.38385	Gypsy
Notothenia rossii	1.71624	Gypsy
Histiodraco velifer	1.80273	Gypsy
Akarotaxis nudiceps	1.65317	Gypsy
Harpagifer antarcticus	3.11935	Gypsy
Gymnodraco acuticeps	2.73895	Gypsy
Cryodraco antarcticus	1.90576	Gypsy
Chaenodraco wilsoni	1.71308	Gypsy
Pagetopsis macropterus	2.03668	Gypsy
Pseudochaenichthys georgianus	3.39563	Gypsy
Cottoperca gobio	1.81224	hAT-Ac
Bovichtus diacanthus	1.79045	hAT-Ac
Bovichtus variegatus	1.77484	hAT-Ac
Trematomus bernacchii	3.86243	hAT-Ac
Trematomus loennbergii	3.00882	hAT-Ac
Lepidonotothen nudifrons	2.86163	hAT-Ac
Gobionotothen gibberifrons	3.50267	hAT-Ac
Notothenia rossii	3.95291	hAT-Ac
Histiodraco velifer	4.91818	hAT-Ac
Akarotaxis nudiceps	4.39735	hAT-Ac
Harpagifer antarcticus	4.84124	hAT-Ac
Gymnodraco acuticeps	5.99404	hAT-Ac
Cryodraco antarcticus	4.77418	hAT-Ac
Chaenodraco wilsoni	4.58211	hAT-Ac
Pagetopsis macropterus	4.73715	hAT-Ac
Pseudochaenichthys georgianus	5.96916	hAT-Ac
Cottoperca gobio	1.31461	hAT-Charlie
Bovichtus diacanthus	0.360351	hAT-Charlie
Bovichtus variegatus	0.334791	hAT-Charlie
Trematomus bernacchii	1.70033	hAT-Charlie
Trematomus loennbergii	1.46308	hAT-Charlie
Lepidonotothen nudifrons	1.39918	hAT-Charlie
Gobionotothen gibberifrons	1.62998	hAT-Charlie
Notothenia rossii	2.12447	hAT-Charlie
Histiodraco velifer	2.11542	hAT-Charlie
Akarotaxis nudiceps	2.12107	hAT-Charlie
Harpagifer antarcticus	1.94833	hAT-Charlie
Gymnodraco acuticeps	2.32557	hAT-Charlie
Cryodraco antarcticus	1.93056	hAT-Charlie
Chaenodraco wilsoni	1.8695	hAT-Charlie
Pagetopsis macropterus	1.88902	hAT-Charlie
Pseudochaenichthys georgianus	2.18407	hAT-Charlie
Cottoperca gobio	0.0710594	hAT-hAT5
Bovichtus diacanthus	0.0770016	hAT-hAT5
Bovichtus variegatus	0.0762689	hAT-hAT5
Trematomus bernacchii	0.363532	hAT-hAT5
Trematomus loennbergii	0.308733	hAT-hAT5
Lepidonotothen nudifrons	0.311673	hAT-hAT5
Gobionotothen gibberifrons	0.278845	hAT-hAT5
Notothenia rossii	0.33502	hAT-hAT5
Histiodraco velifer	0.31157	hAT-hAT5
Akarotaxis nudiceps	0.248712	hAT-hAT5
Harpagifer antarcticus	0.252575	hAT-hAT5
Gymnodraco acuticeps	0.357302	hAT-hAT5
Cryodraco antarcticus	0.260313	hAT-hAT5
Chaenodraco wilsoni	0.246593	hAT-hAT5
Pagetopsis macropterus	0.252468	hAT-hAT5
Pseudochaenichthys georgianus	0.285483	hAT-hAT5
Cottoperca gobio	0.191232	hAT-Tip100
Bovichtus diacanthus	0.0891545	hAT-Tip100
Bovichtus variegatus	0.0853016	hAT-Tip100
Trematomus bernacchii	0.647758	hAT-Tip100
Trematomus loennbergii	0.470541	hAT-Tip100
Lepidonotothen nudifrons	0.403064	hAT-Tip100
Gobionotothen gibberifrons	0.615756	hAT-Tip100
Notothenia rossii	1.15567	hAT-Tip100
Histiodraco velifer	1.14683	hAT-Tip100
Akarotaxis nudiceps	0.952852	hAT-Tip100
Harpagifer antarcticus	0.943864	hAT-Tip100
Gymnodraco acuticeps	2.00198	hAT-Tip100
Cryodraco antarcticus	0.941032	hAT-Tip100
Chaenodraco wilsoni	0.891899	hAT-Tip100
Pagetopsis macropterus	0.943672	hAT-Tip100
Pseudochaenichthys georgianus	1.08352	hAT-Tip100
Cottoperca gobio	0.0356158	I
Bovichtus diacanthus	0.0337371	I
Bovichtus variegatus	0.0348793	I
Trematomus bernacchii	0.720614	I
Trematomus loennbergii	0.608522	I
Lepidonotothen nudifrons	0.483959	I
Gobionotothen gibberifrons	0.395076	I
Notothenia rossii	0.522035	I
Histiodraco velifer	0.405994	I
Akarotaxis nudiceps	0.409195	I
Harpagifer antarcticus	0.551697	I
Gymnodraco acuticeps	0.485143	I
Cryodraco antarcticus	0.382974	I
Chaenodraco wilsoni	0.346935	I
Pagetopsis macropterus	0.372691	I
Pseudochaenichthys georgianus	0.483321	I
Cottoperca gobio	0.138077	IS3EU
Bovichtus diacanthus	0.161133	IS3EU
Bovichtus variegatus	0.160888	IS3EU
Trematomus bernacchii	0.554026	IS3EU
Trematomus loennbergii	0.463012	IS3EU
Lepidonotothen nudifrons	0.488691	IS3EU
Gobionotothen gibberifrons	0.429365	IS3EU
Notothenia rossii	0.409141	IS3EU
Histiodraco velifer	0.423156	IS3EU
Akarotaxis nudiceps	0.380694	IS3EU
Harpagifer antarcticus	0.471869	IS3EU
Gymnodraco acuticeps	0.435949	IS3EU
Cryodraco antarcticus	0.36828	IS3EU
Chaenodraco wilsoni	0.346932	IS3EU
Pagetopsis macropterus	0.350028	IS3EU
Pseudochaenichthys georgianus	0.422897	IS3EU
Cottoperca gobio	0.237385	Kolobok-T2
Bovichtus diacanthus	0.10392	Kolobok-T2
Bovichtus variegatus	0.10368	Kolobok-T2
Trematomus bernacchii	1.35975	Kolobok-T2
Trematomus loennbergii	1.16817	Kolobok-T2
Lepidonotothen nudifrons	1.21639	Kolobok-T2
Gobionotothen gibberifrons	1.13027	Kolobok-T2
Notothenia rossii	0.981282	Kolobok-T2
Histiodraco velifer	0.975055	Kolobok-T2
Akarotaxis nudiceps	0.846995	Kolobok-T2
Harpagifer antarcticus	1.39323	Kolobok-T2
Gymnodraco acuticeps	0.839812	Kolobok-T2
Cryodraco antarcticus	0.871864	Kolobok-T2
Chaenodraco wilsoni	0.803322	Kolobok-T2
Pagetopsis macropterus	0.872331	Kolobok-T2
Pseudochaenichthys georgianus	0.932969	Kolobok-T2
Cottoperca gobio	0.66249	L1
Bovichtus diacanthus	0.23347	L1
Bovichtus variegatus	0.24746	L1
Trematomus bernacchii	0.352248	L1
Trematomus loennbergii	0.269734	L1
Lepidonotothen nudifrons	0.229484	L1
Gobionotothen gibberifrons	0.314124	L1
Notothenia rossii	0.408625	L1
Histiodraco velifer	0.356877	L1
Akarotaxis nudiceps	0.344283	L1
Harpagifer antarcticus	0.937884	L1
Gymnodraco acuticeps	0.441263	L1
Cryodraco antarcticus	0.386361	L1
Chaenodraco wilsoni	0.341386	L1
Pagetopsis macropterus	0.373298	L1
Pseudochaenichthys georgianus	0.475388	L1
Cottoperca gobio	2.20676	L2
Bovichtus diacanthus	0.979157	L2
Bovichtus variegatus	0.975857	L2
Trematomus bernacchii	3.27223	L2
Trematomus loennbergii	2.78725	L2
Lepidonotothen nudifrons	2.58382	L2
Gobionotothen gibberifrons	3.37854	L2
Notothenia rossii	3.65011	L2
Histiodraco velifer	5.17869	L2
Akarotaxis nudiceps	4.4851	L2
Harpagifer antarcticus	7.58852	L2
Gymnodraco acuticeps	6.52921	L2
Cryodraco antarcticus	5.25034	L2
Chaenodraco wilsoni	4.74775	L2
Pagetopsis macropterus	5.18696	L2
Pseudochaenichthys georgianus	6.71201	L2
Cottoperca gobio	0.0530769	Ngaro
Bovichtus diacanthus	0.0282702	Ngaro
Bovichtus variegatus	0.0272695	Ngaro
Trematomus bernacchii	0.104117	Ngaro
Trematomus loennbergii	0.0627692	Ngaro
Lepidonotothen nudifrons	0.064187	Ngaro
Gobionotothen gibberifrons	0.104169	Ngaro
Notothenia rossii	0.119505	Ngaro
Histiodraco velifer	0.103958	Ngaro
Akarotaxis nudiceps	0.131505	Ngaro
Harpagifer antarcticus	0.100533	Ngaro
Gymnodraco acuticeps	0.338315	Ngaro
Cryodraco antarcticus	0.295805	Ngaro
Chaenodraco wilsoni	0.228686	Ngaro
Pagetopsis macropterus	0.276225	Ngaro
Pseudochaenichthys georgianus	0.385251	Ngaro
Cottoperca gobio	0.0594951	P
Bovichtus diacanthus	0.062092	P
Bovichtus variegatus	0.0631233	P
Trematomus bernacchii	0.477405	P
Trematomus loennbergii	0.377855	P
Lepidonotothen nudifrons	0.388273	P
Gobionotothen gibberifrons	0.235579	P
Notothenia rossii	0.514308	P
Histiodraco velifer	0.71995	P
Akarotaxis nudiceps	0.77934	P
Harpagifer antarcticus	0.725028	P
Gymnodraco acuticeps	1.04941	P
Cryodraco antarcticus	0.715847	P
Chaenodraco wilsoni	0.703965	P
Pagetopsis macropterus	0.736434	P
Pseudochaenichthys georgianus	0.935604	P
Cottoperca gobio	0.100132	Pao
Bovichtus diacanthus	0.0506457	Pao
Bovichtus variegatus	0.0506092	Pao
Trematomus bernacchii	0.440354	Pao
Trematomus loennbergii	0.327624	Pao
Lepidonotothen nudifrons	0.197634	Pao
Gobionotothen gibberifrons	0.302671	Pao
Notothenia rossii	0.418328	Pao
Histiodraco velifer	0.392595	Pao
Akarotaxis nudiceps	0.438947	Pao
Harpagifer antarcticus	0.378841	Pao
Gymnodraco acuticeps	0.738348	Pao
Cryodraco antarcticus	0.48654	Pao
Chaenodraco wilsoni	0.459478	Pao
Pagetopsis macropterus	0.535334	Pao
Pseudochaenichthys georgianus	0.738596	Pao
Cottoperca gobio	0.144473	PIF-Harbinger
Bovichtus diacanthus	0.164264	PIF-Harbinger
Bovichtus variegatus	0.165408	PIF-Harbinger
Trematomus bernacchii	1.25304	PIF-Harbinger
Trematomus loennbergii	1.03111	PIF-Harbinger
Lepidonotothen nudifrons	0.91284	PIF-Harbinger
Gobionotothen gibberifrons	1.00706	PIF-Harbinger
Notothenia rossii	0.744128	PIF-Harbinger
Histiodraco velifer	0.797138	PIF-Harbinger
Akarotaxis nudiceps	0.789371	PIF-Harbinger
Harpagifer antarcticus	0.660968	PIF-Harbinger
Gymnodraco acuticeps	0.905989	PIF-Harbinger
Cryodraco antarcticus	0.854709	PIF-Harbinger
Chaenodraco wilsoni	0.815913	PIF-Harbinger
Pagetopsis macropterus	0.816718	PIF-Harbinger
Pseudochaenichthys georgianus	0.888302	PIF-Harbinger
Cottoperca gobio	0.136998	PiggyBac
Bovichtus diacanthus	0.0754953	PiggyBac
Bovichtus variegatus	0.074789	PiggyBac
Trematomus bernacchii	0.0005794	PiggyBac
Trematomus loennbergii	0.0005686	PiggyBac
Lepidonotothen nudifrons	0.0006013	PiggyBac
Gobionotothen gibberifrons	0.25067	PiggyBac
Notothenia rossii	0.224643	PiggyBac
Histiodraco velifer	0.406426	PiggyBac
Akarotaxis nudiceps	0.284751	PiggyBac
Harpagifer antarcticus	0.438989	PiggyBac
Gymnodraco acuticeps	0.391251	PiggyBac
Cryodraco antarcticus	0.303645	PiggyBac
Chaenodraco wilsoni	0.285051	PiggyBac
Pagetopsis macropterus	0.275883	PiggyBac
Pseudochaenichthys georgianus	0.356722	PiggyBac
Cottoperca gobio	0.4635	Rex-Babar
Bovichtus diacanthus	0.27245	Rex-Babar
Bovichtus variegatus	0.271873	Rex-Babar
Trematomus bernacchii	1.59383	Rex-Babar
Trematomus loennbergii	1.14367	Rex-Babar
Lepidonotothen nudifrons	0.961297	Rex-Babar
Gobionotothen gibberifrons	0.860133	Rex-Babar
Notothenia rossii	0.749055	Rex-Babar
Histiodraco velifer	0.870998	Rex-Babar
Akarotaxis nudiceps	0.848117	Rex-Babar
Harpagifer antarcticus	0.796184	Rex-Babar
Gymnodraco acuticeps	0.993054	Rex-Babar
Cryodraco antarcticus	0.971923	Rex-Babar
Chaenodraco wilsoni	0.901833	Rex-Babar
Pagetopsis macropterus	1.02253	Rex-Babar
Pseudochaenichthys georgianus	1.30246	Rex-Babar
Cottoperca gobio	1.33047	RTE-BovB
Bovichtus diacanthus	0.376023	RTE-BovB
Bovichtus variegatus	0.257761	RTE-BovB
Trematomus bernacchii	0.126982	RTE-BovB
Trematomus loennbergii	0.110471	RTE-BovB
Lepidonotothen nudifrons	0.117616	RTE-BovB
Gobionotothen gibberifrons	0.287702	RTE-BovB
Notothenia rossii	0.389912	RTE-BovB
Histiodraco velifer	0.41678	RTE-BovB
Akarotaxis nudiceps	0.289532	RTE-BovB
Harpagifer antarcticus	0.678291	RTE-BovB
Gymnodraco acuticeps	0.662926	RTE-BovB
Cryodraco antarcticus	0.457904	RTE-BovB
Chaenodraco wilsoni	0.390576	RTE-BovB
Pagetopsis macropterus	0.495746	RTE-BovB
Pseudochaenichthys georgianus	0.818279	RTE-BovB
Cottoperca gobio	0.859081	TcMar-Tc1
Bovichtus diacanthus	0.31953	TcMar-Tc1
Bovichtus variegatus	0.316997	TcMar-Tc1
Trematomus bernacchii	0.277495	TcMar-Tc1
Trematomus loennbergii	0.250962	TcMar-Tc1
Lepidonotothen nudifrons	0.241352	TcMar-Tc1
Gobionotothen gibberifrons	0.459849	TcMar-Tc1
Notothenia rossii	0.799417	TcMar-Tc1
Histiodraco velifer	0.838341	TcMar-Tc1
Akarotaxis nudiceps	0.637591	TcMar-Tc1
Harpagifer antarcticus	1.38372	TcMar-Tc1
Gymnodraco acuticeps	0.73833	TcMar-Tc1
Cryodraco antarcticus	0.628077	TcMar-Tc1
Chaenodraco wilsoni	0.592934	TcMar-Tc1
Pagetopsis macropterus	0.601025	TcMar-Tc1
Pseudochaenichthys georgianus	0.702813	TcMar-Tc1
Cottoperca gobio	0.0587089	Zisupton
Bovichtus diacanthus	0.0498179	Zisupton
Bovichtus variegatus	0.0509531	Zisupton
Trematomus bernacchii	0.100803	Zisupton
Trematomus loennbergii	0.0723146	Zisupton
Lepidonotothen nudifrons	0.0604357	Zisupton
Gobionotothen gibberifrons	0.0991636	Zisupton
Notothenia rossii	0.204603	Zisupton
Histiodraco velifer	0.219444	Zisupton
Akarotaxis nudiceps	0.202466	Zisupton
Harpagifer antarcticus	0.272836	Zisupton
Gymnodraco acuticeps	0.425728	Zisupton
Cryodraco antarcticus	0.409432	Zisupton
Chaenodraco wilsoni	0.350452	Zisupton
Pagetopsis macropterus	0.477645	Zisupton
Pseudochaenichthys georgianus	0.635798	Zisupton

## Sheet: Supp_Fig.5
Supplementary Figure 5: Repeat landscapes of transposon insertions in antifreeze gene locus for species Cottoperca gobio, Dissostichus mawsoni, and Pseudochaennichthys georgianus. Data show Kimura divergence bins (Div), and genome coverage for each transposon class.
		genome coverage per transposon class
Species	Div	DNA	LINE	LTR	SINE	Helitron
Cottoperca gobio	0	0	0	0	0	0
	1	0	0	0	0	0
	2	0	0	0	0	0
	3	0	0	0	59	0
	4	604	208	0	0	0
	5	279	0	0	0	0
	6	0	60	0	0	0
	7	612	0	0	0	0
	8	325	0	0	0	0
	9	207	0	56	0	0
	10	678	0	3	0	0
	11	84	94	0	0	0
	12	40	0	0	0	0
	13	30	0	0	0	0
	14	253	0	0	0	0
	15	290	45	64	0	0
	16	414	197	0	0	0
	17	448	382	0	0	0
	18	221	0	0	0	0
	19	1135	68	285	0	0
	20	182	30	0	0	0
	21	374	0	112	0	0
	22	321	0	105	0	0
	23	26	11	38	59	0
	24	108	553	0	0	0
	25	101	808	0	0	0
	26	262	128	170	0	0
	27	188	53	63	0	0
	28	101	161	0	0	0
	29	0	242	0	0	0
	30	0	0	0	0	0
	31	0	0	0	0	0
	32	0	0	0	0	0
	33	0	0	0	0	0
	34	0	0	0	0	0
	35	0	0	0	0	0
	36	0	0	0	0	0
	37	0	0	0	0	0
	38	0	0	0	0	0
	39	0	0	0	0	0
	40	0	0	0	0	0
	41	0	0	0	0	0
	42	0	0	0	0	0
	43	0	0	0	0	0
	44	0	0	0	0	0
	45	0	0	0	0	0
	46	0	0	0	0	0
	47	0	0	0	0	0
	48	0	0	0	0	0
	49	0	0	0	0	0
Dissostichus mawsoni	Div	DNA	LINE	LTR	SINE	Helitron
	0	41	321	0	0	0
	1	3410	1399	0	0	0
	2	6656	935	4512	0	0
	3	10205	7569	982	0	0
	4	11000	2349	0	0	0
	5	14147	921	100	0	0
	6	7972	2714	4488	0	0
	7	5644	422	3666	0	0
	8	1197	1155	4427	0	0
	9	2466	3042	150	196	0
	10	3115	676	908	197	0
	11	1255	340	227	0	0
	12	537	635	1453	0	0
	13	360	224	0	0	0
	14	1168	14	250	0	0
	15	1125	0	2193	0	0
	16	876	447	1641	0	0
	17	937	0	4122	0	0
	18	441	53	1124	0	0
	19	352	0	748	0	0
	20	1298	4	788	0	0
	21	2115	30	881	0	0
	22	1206	85	1078	0	0
	23	1048	0	792	0	0
	24	573	0	205	0	0
	25	245	87	101	0	0
	26	438	32	0	0	0
	27	0	836	0	0	0
	28	244	0	1650	0	0
	29	1754	1856	0	0	0
	30	442	0	2045	0	0
	31	0	604	577	0	0
	32	186	2266	1281	0	0
	33	527	1	73	0	0
	34	0	3686	0	0	0
	35	0	328	0	0	0
	36	0	0	0	0	0
	37	0	0	39	0	0
	38	0	0	26	0	0
	39	0	0	39	0	0
	40	0	0	0	0	0
	41	0	0	0	0	0
	42	0	0	0	0	0
	43	0	0	0	0	0
	44	0	0	0	0	0
	45	0	0	0	0	0
	46	0	0	0	0	0
	47	0	0	0	0	0
	48	0	0	0	0	0
	49	0	0	0	0	0
Pseudochaennichthys georgianus	Div	DNA	LINE	LTR	SINE	Helitron
	0	26168	12948	24020	75	0
	1	36758	51467	24590	484	0
	2	38303	18551	20019	230	0
	3	33752	18455	18392	0	185
	4	19764	15402	8907	69	0
	5	11510	4216	11651	0	80
	6	5952	1385	7339	0	82
	7	11224	756	13349	0	161
	8	6735	3857	2630	0	0
	9	2188	624	2416	0	0
	10	3805	314	1107	0	163
	11	1224	1757	9551	0	162
	12	1449	540	2737	0	0
	13	2674	639	2213	0	0
	14	1977	829	4615	0	0
	15	1781	953	1607	0	0
	16	3223	674	253	55	284
	17	2451	508	790	0	624
	18	1514	1205	1715	0	0
	19	1041	171	2272	0	0
	20	677	18	1992	0	0
	21	1405	1056	2824	0	0
	22	2303	1485	1357	0	35
	23	2182	3866	2933	189	3
	24	2794	235	2499	0	0
	25	721	0	2566	78	140
	26	868	227	4430	0	0
	27	636	235	2061	0	0
	28	1002	2188	1528	0	139
	29	0	550	3181	0	0
	30	390	2914	3999	0	0
	31	100	4447	908	0	0
	32	0	729	1148	0	1655
	33	0	0	893	0	368
	34	0	39	0	0	0
	35	0	14	344	0	0
	36	0	0	0	0	0
	37	0	0	0	0	0
	38	0	0	0	0	0
	39	0	0	0	0	0
	40	0	0	0	0	0
	41	0	0	0	0	0
	42	0	0	0	0	0
	43	0	0	0	0	0
	44	0	0	0	0	0
	45	0	0	0	0	0
	46	0	0	0	0	0
	47	0	0	0	0	0
	48	0	0	0	0	0
	49	0	0	0	0	0

## Sheet: Supp_Fig.7
Supplementary Figure 7: Repeat landscapes of transposon insertions in haemoglobin gene clusters LA and MN for species C. gobio, G. acuticeps, and P. georgianus. Data show diver Kimura divergence bins (Div), and genome coverage for each transposon class.
		genome coverage per transposon class
Species_cluster	Div	DNA	LINE	LTR	Helitron	SINE
Cottoperca _gobio_LA	0	0	0	0	0	0
Cottoperca _gobio_LA	1	0	0	0	0	0
Cottoperca _gobio_LA	2	401	0	0	0	0
Cottoperca _gobio_LA	3	349	33	0	0	0
Cottoperca _gobio_LA	4	0	550	0	0	0
Cottoperca _gobio_LA	5	0	0	0	0	0
Cottoperca _gobio_LA	6	956	0	0	0	0
Cottoperca _gobio_LA	7	0	0	39	0	0
Cottoperca _gobio_LA	8	82	0	0	0	0
Cottoperca _gobio_LA	9	51	0	0	0	0
Cottoperca _gobio_LA	10	328	0	0	0	0
Cottoperca _gobio_LA	11	311	0	0	0	0
Cottoperca _gobio_LA	12	55	0	0	0	0
Cottoperca _gobio_LA	13	746	10	0	0	0
Cottoperca _gobio_LA	14	14	54	0	0	0
Cottoperca _gobio_LA	15	226	0	0	0	0
Cottoperca _gobio_LA	16	534	22	96	0	0
Cottoperca _gobio_LA	17	87	0	0	0	0
Cottoperca _gobio_LA	18	83	0	0	0	0
Cottoperca _gobio_LA	19	16	516	0	0	0
Cottoperca _gobio_LA	20	320	155	0	0	0
Cottoperca _gobio_LA	21	255	0	0	0	0
Cottoperca _gobio_LA	22	38	61	124	0	0
Cottoperca _gobio_LA	23	2	0	0	0	0
Cottoperca _gobio_LA	24	93	0	75	0	0
Cottoperca _gobio_LA	25	12	0	0	0	0
Cottoperca _gobio_LA	26	0	0	0	0	0
Cottoperca _gobio_LA	27	23	0	0	0	0
Cottoperca _gobio_LA	28	0	0	0	0	0
Cottoperca _gobio_LA	29	0	0	0	0	0
Cottoperca _gobio_LA	30	0	0	0	0	0
Cottoperca _gobio_LA	31	99	0	0	0	0
Cottoperca _gobio_LA	32	0	0	0	0	0
Cottoperca _gobio_LA	33	0	0	0	0	0
Cottoperca _gobio_LA	34	0	0	0	0	0
Cottoperca _gobio_LA	35	0	0	0	0	0
Cottoperca _gobio_LA	36	0	0	0	0	0
Cottoperca _gobio_LA	37	0	0	0	0	0
Cottoperca _gobio_LA	38	0	0	0	0	0
Cottoperca _gobio_LA	39	0	0	0	0	0
Cottoperca _gobio_LA	40	0	0	0	0	0
Cottoperca _gobio_LA	41	0	0	0	0	0
Cottoperca _gobio_LA	42	0	0	0	0	0
Cottoperca _gobio_LA	43	0	0	0	0	0
Cottoperca _gobio_LA	44	0	0	0	0	0
Cottoperca _gobio_LA	45	0	0	0	0	0
Cottoperca _gobio_LA	46	0	0	0	0	0
Cottoperca _gobio_LA	47	0	0	0	0	0
Cottoperca _gobio_LA	48	0	0	0	0	0
Cottoperca _gobio_LA	49	0	0	0	0	0
Species_cluster	Div	DNA	LINE	LTR	Helitron	SINE
Gymnodraco_acuticeps_LA	0	4983	750	846	40	0
Gymnodraco_acuticeps_LA	1	6205	2007	717	0	0
Gymnodraco_acuticeps_LA	2	6257	6187	3414	0	0
Gymnodraco_acuticeps_LA	3	4201	5119	575	0	0
Gymnodraco_acuticeps_LA	4	1843	1136	0	0	0
Gymnodraco_acuticeps_LA	5	1854	831	11	0	0
Gymnodraco_acuticeps_LA	6	1174	296	0	0	0
Gymnodraco_acuticeps_LA	7	813	103	110	0	0
Gymnodraco_acuticeps_LA	8	969	240	0	0	0
Gymnodraco_acuticeps_LA	9	329	0	0	0	0
Gymnodraco_acuticeps_LA	10	142	176	0	0	194
Gymnodraco_acuticeps_LA	11	359	103	30	0	0
Gymnodraco_acuticeps_LA	12	57	144	14	0	190
Gymnodraco_acuticeps_LA	13	58	311	0	0	0
Gymnodraco_acuticeps_LA	14	0	0	15	65	0
Gymnodraco_acuticeps_LA	15	254	73	0	0	126
Gymnodraco_acuticeps_LA	16	123	71	0	0	0
Gymnodraco_acuticeps_LA	17	103	139	63	236	0
Gymnodraco_acuticeps_LA	18	335	204	0	359	0
Gymnodraco_acuticeps_LA	19	0	0	123	0	0
Gymnodraco_acuticeps_LA	20	139	16	0	0	0
Gymnodraco_acuticeps_LA	21	12	114	0	0	0
Gymnodraco_acuticeps_LA	22	344	0	0	0	0
Gymnodraco_acuticeps_LA	23	388	0	17	68	0
Gymnodraco_acuticeps_LA	24	150	0	0	72	0
Gymnodraco_acuticeps_LA	25	14	0	0	0	0
Gymnodraco_acuticeps_LA	26	0	0	0	0	0
Gymnodraco_acuticeps_LA	27	37	0	18	0	0
Gymnodraco_acuticeps_LA	28	0	0	0	0	0
Gymnodraco_acuticeps_LA	29	102	0	0	0	0
Gymnodraco_acuticeps_LA	30	0	0	0	0	0
Gymnodraco_acuticeps_LA	31	0	0	0	0	0
Gymnodraco_acuticeps_LA	32	0	0	0	0	0
Gymnodraco_acuticeps_LA	33	0	0	0	0	0
Gymnodraco_acuticeps_LA	34	0	0	0	0	0
Gymnodraco_acuticeps_LA	35	0	0	0	0	0
Gymnodraco_acuticeps_LA	36	0	0	0	0	0
Gymnodraco_acuticeps_LA	37	0	0	0	0	0
Gymnodraco_acuticeps_LA	38	0	0	0	0	0
Gymnodraco_acuticeps_LA	39	0	0	0	0	0
Gymnodraco_acuticeps_LA	40	0	0	0	0	0
Gymnodraco_acuticeps_LA	41	0	0	0	0	0
Gymnodraco_acuticeps_LA	42	0	0	0	0	0
Gymnodraco_acuticeps_LA	43	0	0	0	0	0
Gymnodraco_acuticeps_LA	44	0	0	0	0	0
Gymnodraco_acuticeps_LA	45	0	0	0	0	0
Gymnodraco_acuticeps_LA	46	0	0	0	0	0
Gymnodraco_acuticeps_LA	47	0	0	0	0	0
Gymnodraco_acuticeps_LA	48	0	0	0	0	0
Gymnodraco_acuticeps_LA	49	0	0	0	0	0
Species_cluster	Div	DNA	LINE	LTR	Helitron	SINE
Pseudochaenichthys_georgianus_LA	0	245	0	177		221
Pseudochaenichthys_georgianus_LA	1	3189	1288	977		0
Pseudochaenichthys_georgianus_LA	2	7278	4409	1313		0
Pseudochaenichthys_georgianus_LA	3	1285	0	0		207
Pseudochaenichthys_georgianus_LA	4	1191	780	6		0
Pseudochaenichthys_georgianus_LA	5	846	391	0		0
Pseudochaenichthys_georgianus_LA	6	157	870	0		0
Pseudochaenichthys_georgianus_LA	7	540	690	0		0
Pseudochaenichthys_georgianus_LA	8	1156	150	0		0
Pseudochaenichthys_georgianus_LA	9	43	416	0		0
Pseudochaenichthys_georgianus_LA	10	458	158	0		0
Pseudochaenichthys_georgianus_LA	11	72	87	0		0
Pseudochaenichthys_georgianus_LA	12	13	81	0		190
Pseudochaenichthys_georgianus_LA	13	123	97	0		0
Pseudochaenichthys_georgianus_LA	14	56	108	25		0
Pseudochaenichthys_georgianus_LA	15	296	228	0		116
Pseudochaenichthys_georgianus_LA	16	43	0	81		0
Pseudochaenichthys_georgianus_LA	17	41	52	0		0
Pseudochaenichthys_georgianus_LA	18	295	152	66		0
Pseudochaenichthys_georgianus_LA	19	114	0	0		0
Pseudochaenichthys_georgianus_LA	20	193	32	0		0
Pseudochaenichthys_georgianus_LA	21	33	100	0		0
Pseudochaenichthys_georgianus_LA	22	0	0	0		0
Pseudochaenichthys_georgianus_LA	23	273	0	0		0
Pseudochaenichthys_georgianus_LA	24	2	137	118		0
Pseudochaenichthys_georgianus_LA	25	5	0	4		0
Pseudochaenichthys_georgianus_LA	26	118	93	86		0
Pseudochaenichthys_georgianus_LA	27	15	11	0		0
Pseudochaenichthys_georgianus_LA	28	102	0	0		0
Pseudochaenichthys_georgianus_LA	29	0	31	0		0
Pseudochaenichthys_georgianus_LA	30	0	0	0		0
Pseudochaenichthys_georgianus_LA	31	0	0	0		0
Pseudochaenichthys_georgianus_LA	32	0	106	0		0
Pseudochaenichthys_georgianus_LA	33	0	0	0		0
Pseudochaenichthys_georgianus_LA	34	0	0	0		0
Pseudochaenichthys_georgianus_LA	35	0	112	0		0
Pseudochaenichthys_georgianus_LA	36	0	0	0		0
Pseudochaenichthys_georgianus_LA	37	0	0	0		0
Pseudochaenichthys_georgianus_LA	38	0	0	0		0
Pseudochaenichthys_georgianus_LA	39	0	0	0		0
Pseudochaenichthys_georgianus_LA	40	0	0	0		0
Pseudochaenichthys_georgianus_LA	41	0	0	0		0
Pseudochaenichthys_georgianus_LA	42	0	0	0		0
Pseudochaenichthys_georgianus_LA	43	0	0	0		0
Pseudochaenichthys_georgianus_LA	44	0	0	0		0
Pseudochaenichthys_georgianus_LA	45	0	0	0		0
Pseudochaenichthys_georgianus_LA	46	0	0	0		0
Pseudochaenichthys_georgianus_LA	47	0	0	0		0
Pseudochaenichthys_georgianus_LA	48	0	0	0		0
Pseudochaenichthys_georgianus_LA	49	0	0	0		0
Species_cluster	Div	DNA	LINE	LTR	Helitron	SINE
Cottoperca _gobio_MN	0	0	0	38	0	0
Cottoperca _gobio_MN	1	0	202	0	0	0
Cottoperca _gobio_MN	2	0	49	0	0	0
Cottoperca _gobio_MN	3	676	224	0	0	0
Cottoperca _gobio_MN	4	436	662	0	0	0
Cottoperca _gobio_MN	5	3137	0	0	0	0
Cottoperca _gobio_MN	6	0	0	0	0	0
Cottoperca _gobio_MN	7	0	0	0	0	0
Cottoperca _gobio_MN	8	312	0	329	0	0
Cottoperca _gobio_MN	9	157	73	0	0	0
Cottoperca _gobio_MN	10	164	0	57	0	0
Cottoperca _gobio_MN	11	0	2696	0	0	0
Cottoperca _gobio_MN	12	313	0	0	0	0
Cottoperca _gobio_MN	13	311	0	238	0	0
Cottoperca _gobio_MN	14	33	0	76	0	0
Cottoperca _gobio_MN	15	45	17	0	0	0
Cottoperca _gobio_MN	16	132	735	0	0	0
Cottoperca _gobio_MN	17	92	46	0	117	0
Cottoperca _gobio_MN	18	1121	1352	156	0	0
Cottoperca _gobio_MN	19	680	0	0	0	0
Cottoperca _gobio_MN	20	417	231	0	0	0
Cottoperca _gobio_MN	21	293	0	0	0	0
Cottoperca _gobio_MN	22	654	126	0	0	0
Cottoperca _gobio_MN	23	0	0	0	0	0
Cottoperca _gobio_MN	24	18	0	0	0	0
Cottoperca _gobio_MN	25	71	119	1	0	0
Cottoperca _gobio_MN	26	101	0	0	0	0
Cottoperca _gobio_MN	27	211	0	0	0	0
Cottoperca _gobio_MN	28	572	0	0	0	0
Cottoperca _gobio_MN	29	0	0	0	0	0
Cottoperca _gobio_MN	30	0	0	0	0	0
Cottoperca _gobio_MN	31	0	0	0	0	0
Cottoperca _gobio_MN	32	0	0	0	0	0
Cottoperca _gobio_MN	33	0	0	0	0	0
Cottoperca _gobio_MN	34	0	0	0	0	0
Cottoperca _gobio_MN	35	0	0	0	0	0
Cottoperca _gobio_MN	36	0	0	0	0	0
Cottoperca _gobio_MN	37	0	0	0	0	0
Cottoperca _gobio_MN	38	0	0	0	0	0
Cottoperca _gobio_MN	39	0	0	197	0	0
Cottoperca _gobio_MN	40	0	0	0	0	0
Cottoperca _gobio_MN	41	0	0	0	0	0
Cottoperca _gobio_MN	42	0	0	0	0	0
Cottoperca _gobio_MN	43	0	0	0	0	0
Cottoperca _gobio_MN	44	0	0	0	0	0
Cottoperca _gobio_MN	45	0	0	0	0	0
Cottoperca _gobio_MN	46	0	0	0	0	0
Cottoperca _gobio_MN	47	0	0	0	0	0
Cottoperca _gobio_MN	48	0	0	0	0	0
Cottoperca _gobio_MN	49	0	0	0	0	0
Species_cluster	Div	DNA	LINE	LTR	Helitron	SINE
Gymnodraco_acuticeps_MN	0	6549	4105	293	0	216
Gymnodraco_acuticeps_MN	1	13369	4436	0	0	0
Gymnodraco_acuticeps_MN	2	1570	944	1435	0	0
Gymnodraco_acuticeps_MN	3	1700	1404	31	0	0
Gymnodraco_acuticeps_MN	4	210	160	0	0	0
Gymnodraco_acuticeps_MN	5	68	238	152	0	0
Gymnodraco_acuticeps_MN	6	360	0	437	0	0
Gymnodraco_acuticeps_MN	7	139	630	0	0	0
Gymnodraco_acuticeps_MN	8	10	215	0	0	0
Gymnodraco_acuticeps_MN	9	90	24	0	0	0
Gymnodraco_acuticeps_MN	10	0	0	0	0	0
Gymnodraco_acuticeps_MN	11	72	0	0	0	150
Gymnodraco_acuticeps_MN	12	107	0	0	0	0
Gymnodraco_acuticeps_MN	13	0	0	0	0	0
Gymnodraco_acuticeps_MN	14	210	0	0	0	0
Gymnodraco_acuticeps_MN	15	54	0	22	0	0
Gymnodraco_acuticeps_MN	16	88	0	0	0	0
Gymnodraco_acuticeps_MN	17	695	0	102	0	0
Gymnodraco_acuticeps_MN	18	886	94	0	0	0
Gymnodraco_acuticeps_MN	19	555	0	0	0	0
Gymnodraco_acuticeps_MN	20	190	0	0	0	0
Gymnodraco_acuticeps_MN	21	1153	0	186	0	0
Gymnodraco_acuticeps_MN	22	17	12	0	0	0
Gymnodraco_acuticeps_MN	23	136	0	0	0	0
Gymnodraco_acuticeps_MN	24	0	0	0	0	0
Gymnodraco_acuticeps_MN	25	0	0	0	0	0
Gymnodraco_acuticeps_MN	26	141	0	0	0	0
Gymnodraco_acuticeps_MN	27	0	0	0	0	0
Gymnodraco_acuticeps_MN	28	0	0	0	0	0
Gymnodraco_acuticeps_MN	29	0	0	0	0	0
Gymnodraco_acuticeps_MN	30	592	0	3406	0	0
Gymnodraco_acuticeps_MN	31	0	0	3998	0	0
Gymnodraco_acuticeps_MN	32	444	0	1853	0	0
Gymnodraco_acuticeps_MN	33	3563	0	0	0	0
Gymnodraco_acuticeps_MN	34	0	0	278	0	0
Gymnodraco_acuticeps_MN	35	0	0	0	0	0
Gymnodraco_acuticeps_MN	36	0	0	0	0	0
Gymnodraco_acuticeps_MN	37	0	0	0	0	0
Gymnodraco_acuticeps_MN	38	0	0	0	0	0
Gymnodraco_acuticeps_MN	39	0	0	0	0	0
Gymnodraco_acuticeps_MN	40	0	0	0	0	0
Gymnodraco_acuticeps_MN	41	0	0	0	0	0
Gymnodraco_acuticeps_MN	42	0	0	0	0	0
Gymnodraco_acuticeps_MN	43	0	0	0	0	0
Gymnodraco_acuticeps_MN	44	0	0	0	0	0
Gymnodraco_acuticeps_MN	45	0	0	0	0	0
Gymnodraco_acuticeps_MN	46	0	0	0	0	0
Gymnodraco_acuticeps_MN	47	0	0	0	0	0
Gymnodraco_acuticeps_MN	48	0	0	0	0	0
Gymnodraco_acuticeps_MN	49	0	0	0	0	0
Species_cluster	Div	DNA	LINE	LTR	Helitron	SINE
Pseudochaenichthys_georgianus_MN	0	0	12689	0	0	0
Pseudochaenichthys_georgianus_MN	1	1619	1016	223	0	0
Pseudochaenichthys_georgianus_MN	2	5150	917	117	0	0
Pseudochaenichthys_georgianus_MN	3	1910	3511	0	0	0
Pseudochaenichthys_georgianus_MN	4	601	111	0	0	0
Pseudochaenichthys_georgianus_MN	5	75	0	0	0	0
Pseudochaenichthys_georgianus_MN	6	157	32	0	0	0
Pseudochaenichthys_georgianus_MN	7	175	0	0	0	0
Pseudochaenichthys_georgianus_MN	8	201	0	317	0	0
Pseudochaenichthys_georgianus_MN	9	0	0	0	0	0
Pseudochaenichthys_georgianus_MN	10	0	0	17	0	0
Pseudochaenichthys_georgianus_MN	11	109	0	0	0	0
Pseudochaenichthys_georgianus_MN	12	0	644	0	0	0
Pseudochaenichthys_georgianus_MN	13	203	0	0	0	0
Pseudochaenichthys_georgianus_MN	14	81	0	69	0	0
Pseudochaenichthys_georgianus_MN	15	0	0	0	0	0
Pseudochaenichthys_georgianus_MN	16	30	0	0	0	0
Pseudochaenichthys_georgianus_MN	17	0	1	0	0	0
Pseudochaenichthys_georgianus_MN	18	0	0	0	0	0
Pseudochaenichthys_georgianus_MN	19	0	0	0	0	0
Pseudochaenichthys_georgianus_MN	20	0	0	12	0	0
Pseudochaenichthys_georgianus_MN	21	0	0	65	0	0
Pseudochaenichthys_georgianus_MN	22	0	0	0	0	0
Pseudochaenichthys_georgianus_MN	23	0	0	0	0	0
Pseudochaenichthys_georgianus_MN	24	0	0	0	0	0
Pseudochaenichthys_georgianus_MN	25	190	0	0	0	0
Pseudochaenichthys_georgianus_MN	26	4	0	0	0	0
Pseudochaenichthys_georgianus_MN	27	142	0	0	0	0
Pseudochaenichthys_georgianus_MN	28	0	0	0	0	0
Pseudochaenichthys_georgianus_MN	29	0	18	0	0	0
Pseudochaenichthys_georgianus_MN	30	0	0	0	0	0
Pseudochaenichthys_georgianus_MN	31	0	0	0	0	0
Pseudochaenichthys_georgianus_MN	32	0	0	0	0	0
Pseudochaenichthys_georgianus_MN	33	0	0	0	0	0
Pseudochaenichthys_georgianus_MN	34	0	0	0	0	0
Pseudochaenichthys_georgianus_MN	35	0	0	0	0	0
Pseudochaenichthys_georgianus_MN	36	0	0	0	0	0
Pseudochaenichthys_georgianus_MN	37	0	0	0	0	0
Pseudochaenichthys_georgianus_MN	38	0	0	0	0	0
Pseudochaenichthys_georgianus_MN	39	0	0	0	0	0
Pseudochaenichthys_georgianus_MN	40	0	0	0	0	0
Pseudochaenichthys_georgianus_MN	41	0	0	0	0	0
Pseudochaenichthys_georgianus_MN	42	0	0	0	0	0
Pseudochaenichthys_georgianus_MN	43	0	0	0	0	0
Pseudochaenichthys_georgianus_MN	44	0	0	0	0	0
Pseudochaenichthys_georgianus_MN	45	0	0	0	0	0
Pseudochaenichthys_georgianus_MN	46	0	0	0	0	0
Pseudochaenichthys_georgianus_MN	47	0	0	0	0	0
Pseudochaenichthys_georgianus_MN	48	0	0	0	0	0
Pseudochaenichthys_georgianus_MN	49	0	0	0	0	0
